# Supplementary material for: Clinical, metabolic, and immunological characterisation of adult Ugandan patients with new-onset diabetes and low vitamin D status
Source: BMC Endocr Disord. 2022 Sep 15;22:230. doi: 10.1186/s12902-022-01148-7 (PMC9479372; doi:10.1186/s12902-022-01148-7)
Supplement: Supplementary file 1 — Additional file 1. Vitamin D study dataset. [file 12902_2022_1148_MOESM1_ESM.xls]

## Sheet: data
age	sex	residence	co_morbidities___1	co_morbidities___4	waist_circum	hip_circum	body_fat	hip_ratio	avrg_syst	avrg_dyst	tc	hdlc	tgl	ldlc	non_hdlc	tc_hdlc	hba1c_pct	hba1c_abs	serum_isulin	cpeptide	fasting_glucose	homa2_ir	homa2_pctb	oral_disposition	il_1b	il_6	il_8	tnf_allpha	bmi2	vitamind	res
56	2	1	0	0	100	120	4.7	0.83	149.5	103.5	2.96	1.56	1.17	1.2	1.4	1.9	8.58	70.3	0.2	0.238	2.65			1.35	14.3	17.5	99	26.3	26.9796	0	1
40	2	1	1	0	111	122	53.7	0.91	109.5	78.5	5.47	0.96	1.31	4.43	4.51	5.7	14.4	134			11.02								36.9957		1
63	2	1	1	0	139	141		0.99	118	79.5	4.01	0.67	1.99	2.68	3.34	5.99	9.4	79	9.29	2.57	8.66	1.36	54	1.34					48.6969		1
45	2	1	0	1	87	76	18.3	1.14	130	72	3.61	1.29	1.22	2.05	2.32	2.8	17.64	169.3	5.83	1.41	24.59	13.51	7.4	0.04					20.6521		1
50	2	1	0	0	88	98	40.2	0.9	112	84	4.37	1.01	0.87	3.41	3.36	4.33	14.39	133.8	3.39	1.41	8.58	0.5	35.1	0.16					26.9185		1
67	1	2	1	0	104	106	31.9	0.58	128	77	3.19	0.45	2.23	1.61	2.74	7.09	13.26	121.4	11.25	0.567	6.54	1.55		0.03					24.9219		2
44	2	1	0	0	71	82	16.8	0.87	130.5	87.5	2.78	0.51	1	1.85	2.27	5.45	12.67	115	1.93	0.695	21.09		4.6	0.04					16.2891		1
53	1	1	0	1	102	113	31.5	0.9	139	99.5	5.19	0.93	2.09	3.65	4.26	5.58	9.8	84	27.78	2.71	4.99	3.47	153.4	0.19					31.7743		1
54	2	1	0	0	104	118	54.5	0.88	106	78.5	3.14	0.68	1	2.19	2.46	4.62	12.17	109.5	5	0.986	19.86	1.58	6.8	0.01					35.2064		1
40	2	1	0	1	100	112	36.8	0.89	99	74	2.29	0.63	0.98	1.28	1.66	3.63	11.39	101	6.02	1.55	6.79	0.84	57.9	0.01					25.6401		1
38	1	1	0	0	109	112	41	0.97	163	113																			35.1866		1
49	2	1	0	0	112	118	47.9	0.95	127.5	97	4.42	0.81	1.62	3.04	3.61	5.46	8.6	70.5	16.19	2.99	7.7	2.29	74.2	0.06					37.7304		1
42	1	1	0	0	77	90	16.4	0.86	106.5	80	4.29	0.51	4.22	2.13	3.78	8.41	15.86	149.8	1.56	0.337	21.31			0.01					19.6769	0	1
56	2	1	1	0	103	109	34.8	0.95	122	73.5	3.65	0.95	1.49	2.22	2.7	3.84	8.79	72.6	1.81	0.341	5.13			0.12					29.5556		1
56	2	2	0	0	99	107	39.4	0.92	126	69.5	5.42	0.87	2.52	3.74	4.55	6.23	7	53	16.59	2.68	7.33	2.31	74.6	0.13					28.2093		2
39	1	2	0	0	78	96	10.8	0.81	125	87	3.31	0.66	1.03	2.41	2.65	5.02	14.2	131	0.352	0.544	15.99			10.71					19.507		2
70	1	2	1	0	81	81.5		0.99	165	111	3.58	1.28	1.43	1.79	2.3	2.8			18.54	3.14	4.39	2.28	217.2	0.22					19.5239		2
38	1	1	0	0	92	101	29.2	0.91	115	83.5	4.76	1.09	1.86	3.5	3.67	4.37	14.34	133.2	5.99	1.78	18.7	1.58	12.5	0.28					25.2097	0	1
39	2	1	0	0	91	101.5	43.1	0.9	125	96	4.05	0.85	1.3	2.89	3.2	4.76	12.21	109.9	0.599	0.454	20.87			0.07					26.4265		1
44	1	1	0	0	91	100	17.8	0.91	104.5	68	4.15		1.61	2.37			14.46	134.5	4.6	0.747	17.19	1.02	6.6	0.05	14.5	53	76.5	27.3	22.4647	0	1
44	1	1	0	0	97	106	30.5	0.92	129	97.5	4.64	1.09	2.39	2.36	3.55	4.26	11.3	101	9.21	2.55	6.65	1.28	85.9	0.66					27.3499		1
49		1	0	0	96	108	35	0.89	120	80	5.1	1.21	1.33	3.8	3.89	4.21	8.4	68			6.25								31.1785		1
36	1	1	0	0	90	103	43.4	0.87	115.5	76	4.73	0.9	2.02	3.31	3.83	5.26	8.7	72	8.94	1.97	7	1.25	64.9	1.11					27.4353		1
49	1	1	1	0	91	96.1	16.3	0.95	120	91	3.96	0.87	1.79	2.61	3.09	4.55	10.06	86.4	0.659	0.578	7.45			0.29	12.8	17.5	56	27	22.0599		1
58	1	1	0	0	93	105	15.7	0.89	125.5	81.5	3.55	1.27	1.2	2.11	2.28	2.8	13.7	127	4.06	1.43	5.71	0.55	76	0.74					23.2285		1
24	1	1	0	0	76	92	15.5	0.83	137	77	3.68	1.5	0.69	2.09	2.18	2.45	12	108	14.9	0.01	20.85	5.43		0.03					21.9786		1
49	1	1	0	0	82	89	14.2	0.92	183.5	108	6.41	1.17	2.39	4.61	5.24	5.48	9.2	77	6.51	2.04	10.62	1	32.1	0.05					19.3426		1
52	1	2	0	0	87	92	18	0.95	115.5	70	4.78	0.14	5.44	1.15	4.64	34.14	10.9	96	0.2	0.257	15.88								21.1265	0	2
56	1	1	0	1	76.5	84	7.2	0.91	124.5	86	2.05	0.69	0.81	0.94	1.36	2.97	14.3	133	2.42	0.842	17.83		6.9	0.13					17.5173		1
45	2	1	1	0	123.5	99.2	51.2	1.24	152.5	95	5.6	0.85	2.19	1.48	4.75	6.59	7.11	54.2	8.02	2.27	10	1.21	38.4	0.29					36.21		1
52	2	2	0	0			23.1		95	67.5	2.09	0.82	1.3	0.61	1.27	2.55			7.01	1.66	6.29	0.96	70.1	0.19					18.8271		2
52	1	1	0	0	95.5	98.5	24.9	0.97	124	81	3.33	0.45	1.94	2.28	2.88	7.44	12.6	115	5.2	1.56	8.63	0.77	37.4	0.4	15	16	338.8	17.3	26.1092	0	1
58	2	1	0	0	99	112	46.3	0.88	127.5	86	5.41	0.96	2.97	3.34	4.45	5.64	12.3	110	4.15	2.68	10.08	0.63	43.1	0.29					30.5422		1
48	2	2	0	0	98	110	46.5	0.89	114.5	77	2.5	0.29	2.02	0.51	2.21	8.62			3.66	1.6	4.77	0.47	116.3	8					29.0478		2
42	1	1	1	0	94	59	22.3	1.59	154.5	89	2.03	0.35	0.48	1.48	1.68	5.8	12.6	114	6.5	0.332	8.57	0.96		0.09					27.6888		1
26	1	1	0	0	96	98	34.1	0.98	104.5	66.5	3.73	0.9	1.44	2.46	2.83	4.14	4.63	27.1	15.75	1.88	5.64	2.08	94.1	0.01					29.7521		1
42	1	1	0	0	153	193	34.9	0.79	141.5	82.5	4.97	0.96	2.51	3.15	4.01	5.18			67.68	6.69	9.82		65.5	0.02					31.6165		1
62	2	1	1	0	123	102	50	1.21	146.5	119.5	4.51	1.24	1.24	3.25	3.27	3.64	10.2	88	16.74	2.38	6.08	2.24	96.5	0.44					34.4337		1
58	2	2	1	1	101	94	43.4	1.07	133.5	93.5	5.5	1.25	2.83	3.72	4.25	4.4	5.7	39	10.62	2.62	7.1	1.49	77.7	0.1					27.491		2
58	2	1	1	0	99	113	45.2	0.88	122.5	82.5	4.51	1.2	1.31	2.79	3.31	3.76	10.7	94	8.2	1.7	8.55	1.2	40.5	0.2					33.1594		1
46	1	1	0	0	100	110	35.1	0.91	137	101	7.7	1.12	1.21	6.29	6.58	6.88	10.63	92.7	11.25	3.89	19.46	3.25	25.9	0.04					27.5736		1
40	2	1	0	0	100	119.5	52.5	0.84	111.5	76.5	3.03	0.89	1.23	1.82	2.14	3.4	7.69	60.5	9.52	4.23	6.66	1.32	124.1	0.9					32.8947		1
34	2	1	0	0	77.5	85	30.2	0.91	117	83	3.81	1.47	0.73	2.44	2.34	2.59	11.4	102	3.86	0.79	6.43	0.54	40.1	0.34					20.0526		1
57	1	1	1	0	91	101.2	20.9	0.9	164	96.5	2.6	0.98	0.98	1.11	1.62	2.65	4.3	23	3.77	1.02	5.4	0.5	67.1	10.91					26.0632		1
37	2	1	0	0	91	106.7	43.3	0.86	122	83	3.82	0.92	2.13		2.9	4.15	4.91	30.2	12.6	2.01	4.84	1.61	132.2	0.74					29.0978		1
29	1	1	0	0	90	107	15.6	0.84	122	56.5	3.46	0.93	0.8	2.32	2.53	3.72	7	53	7.27	0.877	6.11	0.99	47.6	0.26					22.5336		1
26	2	1	0	1	85.5	100.5	41.2	0.85	119	81.5	6.63	1.65	1.69	4.99	4.98	4.02	12.8	116	6.68	1.92	15.26	1.24	17.5	0.06					26.8507		1
33	2	1	0	1	108	116.5	52.3	0.93	105.5	69	3.59	1.64	1.31	1.89	1.95	2.19	11.5	102	7.02	2.33	11.73	1.1	30.4	0.1					35.0293		1
39	2		0	0	84	98	29.4	0.86	103.5	73.5	4.71	0.74	1.84	3.34	3.97	6.36	5.6	38	4.63	1.9	4.06	0.57	179.2	0.99					20.5191
45	2	2	0	0	76.5	91.5	27.9	0.84	112	75	3.03	1.28			1.75	2.37	9.15	77	3.88	0.88	9.46	0.59	20.9	0.12	16	29	301	24	20.5106		2
37	1	1	0	0	102	116	33.6	0.88	137	90	3.72	0.71	1.09	2.53	3.01	5.24	9.36	78.8	5.25	1.34	7.57	0.75	42.6	0.06	14	17	224	25	32.632	1	1
25	1	1	0	0	79	98.5	17.9	0.8	130	80.5	6.75	1.51	3.35	3.83	5.24	4.47	7.76	61.3	9.02	2.2	15.23	1.66	19.8	0.07	15	44	304	23	22.4632	0	1
40	1	1	0	0	84.3	90	19.7	0.94	120	81.5	3.2	0.85	1.69	1.59	2.35	3.77	15.34	144.2	1.15	1.32	10.2		24.6	0.67	14	14	67	22	25.3926	1	1
28	1	1	0	0	104.5	118.7	32.4	0.88	152.5	97.5	4.49	0.62	4.2	1.46	3.87	7.24	12.88	117	1.51	0.799	11.13		14.6	0.01					29.1738		1
35	2	1	0	0	106	110	47.6	0.96	130	93.5	2.8	0.98	0.68	1.67	1.82	2.86	11.74	104.8	12.44	2	7.3	0.75	60.7	0.06	16.8	23	80.8	24	24.5594	0	1
34	2	1	1	0	96	101.5	46.9	0.95	121	95.5	4.67	0.92	2.03	3.17	3.75	5.08	12.34	111.4	20.14	2.23	19.5	5.81	14.7	0.03					28.3338		1
57	2	2	1	0	48	60	48.8	0.8	166	88	5.27	1.01	2.01	3.54	4.26	5.22	9.6	81	7.4	1.81	13.51	1.24	19.9	0.09					40.3262		2
40	1	1	0	0	92.5	97.5	27.8	0.95	140.5	98	3.71	0.81	3.38	1.87	2.9	4.58	6.29	45.2	3.66	1.34	13.08	0.61	16.3	0.14					26.4346		1
45	2	1	0	0	90.2	111.8	42.5	0.81	126.5	83.5	5.45	0.89	4.13	2.21	4.56	6.12	15.39	144.7	8.05	1.44	23.85	8.93	7.7	0.11	20.5	110.5	2262	37.8	27.4657	1	1
48	2	2	1	0	98	111.5	43.6	0.88	132.5	86.5	4.7	0.53	6.04	1.41	4.17	8.87	6.35	45.9	7.95	1.92	6.26	1.09	78.4	0.41	13	17	237	24	28.3289	0	2
24	1	2	0	0	79	90	15.5	0.88	108.5	58	2.89	0.67	0.63	2.18	2.22	4.31	14.83	138.6	25.03	0.215	20.12	7.87		0.02	15.5	20	137	18	20.5178	0	2
33	1	1	0	0	92.5	104	32.6	0.89	132	70.5	7.37	1.03	2.21	5.59	6.34	7.16	12.91	117.6	13.37	2.05	10.34	2.02	33.8	0.23					27.7365		1
45	2	2	1	0	91.5	111.5	43.3	0.82	122	86	3.92	0.91	2.8	2.1	3.01	4.31	6.82	51	11.32	2.44	5.89	1.52	104.2	0.6					34.4015		2
30	2	1	0	0	94	98.3	44.7	0.96	123.5	65	5.47	0.99	1.54	4.03	4.48	5.53	12	108	10.76	2.24	13.71	1.81	23.2	0.03					28.3321		1
45	2	1	0	0	86.5	95.5	31.7	0.91	129	87.5	3.35	1.03	1.53	1.72	2.32	3.25	12.2	110	10.33	0.517	9.64	1.55		0.01					20.9904		1
25	2	2	0	0	123.5	119	51.7	1.04	118	89	4.14	0.97	0.67	2.99	3.17	4.27	9.69	82.4	33.7	4.29	5.86	4.35	157.7	0.11					41.304		2
32	2	1	0	0	93.5	96.5	38.7	0.97	121.5	64	3.92	0.9	1.49	2.49	3.02	4.36	7	53	9.03	1.59	7.2	1.27	52.8	0.25					26.5506		1
61	2	2	0	0	106.7	111.8	44.5	0.95	100	69.5	5.5	0.87	3.43	3.61	4.63	6.32	9.16	76.6	15.01	2.46	9.63	2.22	43.6	0.1					30.1115		2
20	2	2	1	0	88	97	43.9	0.91	107.5	68	4.23	0.94	1.14	3.12	3.29	4.5	9.55	80.9	18.2	2.13	6.99	2.51	68.8	0.24					27.5894		2
58	2	2	0	0	95.5	107	36.8	0.89	120.5	72.5	2.83	0.75	1.06	1.64	2.08	3.77	9.29	78	36.95	5.48	9.63	5.26	82.9	1					25.7964		2
70	2	1	0	0	111	120	45.7	0.93	121	75	4.78	1.01	1.2	3.13	3.77	4.73	8.9	73	7.44	1.94	7.73	1.07	53.5	0.32					32.3265		1
51	1	2	0	0	94	107	23	0.88	123	90.5	3.83	0.8	1.1	2.62	3.03	4.79	5.6	38	13.9	1.89	5.02	1.79	118.1	3.46					26.2441		2
53	2	2	1	0	107.8	111.5	45.3	0.97	170.5	93.5	4.05	0.8	2.9	2.1	3.25	5.06			12.3	2.5	19.55	3.6	16.5	0.11					35.6712		2
32	2	1	0	0	74.5	91.8	34.7	0.81	116.5	93.5	4.32	1.29	1.97	2.82	3.03	3.35	14.69	137	6.33	1.44	16.48	1.3	12.3	0.05					21.3377		1
57	2	2	1	0	104	105.5	48.3	0.99	149	90.5	5.32	0.79	1.54	3.79	4.53	6.73	8.6	71	44.52	4.95	7.42	5.92	115.9	0.29					29.22		2
52	2	2	1	0	97	102	50.1	0.95	117	74	5.46	1.24	1.43	3.79	4.22	4.4	5.22	33.6	5.29	1.02	3.92	0.64	126.2	3.66					32.423		2
42	2	2	0	0	121.5	141.5	49.7	0.86	126.5	88.5	4.74	1.22	1.22	3.28	3.52	3.89	9.4	79	11.51	2.06	5.29	1.51	113.4	0.52					33.4977		2
46	1	2	1	0	102.5	107.5	33.9	0.95	154.5	107.5	5.73	1.21	1.64	3.94	4.52	4.74	9.9	84	15.93	3.01	6.95	2.2	89.4	0.37					30.3716		2
51	2	2	1	0	106.5	110.5	44.3	0.96	126	86.5	4.86	0.96	2.73	2.89	3.9	5.06	6.7	50	21.52	3.37	6.06	2.86	124.5	0.06					33.6859		2
68	1	1	0	0	112	109.5	35.9	1.02	134	79	2.23	0.83	0.85	1.07	1.4	2.67	10.8	94	1.47	2.07	5.78		96.1	0.82					31.2409		1
57	1	1	0	0	94	104.5	21.4	0.9	160.5	104	3.04	0.63	1.61	1.79	2.41	4.83	5.1	32	6.09	4.84	5.27	0.8	208.3	1.2					23.3902		1
62	1	1	0	0	112	111.5	34.4	1	113	78	4.9	1.03	2.65	3.52	3.87	4.78	6.49	47.4	30.39	8.85	5.65	3.91	287.9	1.05					36.276		1
50	2	2	1	0	75	90.5	25.1	0.83	142.5	94.5	7.42	1.49	1.41	5.59	5.93	4.98	9	75	4.83	1.79	5.24	0.64	104.7	0.35					18.5327		2
68	1	1	1	0	90	93	14.8	0.97	162.5	89.5	3.37	1.34	0.69	2.1	2.03	2.51	5.4	35	6.73	0.721	3.66	0.8	114.9	0.29					27.5306		1
75	1	1	1	0	36	42	25.8	0.86	128.5	84	4.39	1.09	1.19	3.02	3.3	4.03	5.7	39	5.02	1.76	5.1	0.66	109.1	0.8					24.116		1
40	2	1	1	0	109	117	46.4	0.93	133	100	5.18	0.82	1.25	3.78	4.36	6.32	14.2	132	17.85	3.05	7.65	2.51	76.2	0.08					30.1884		1
33	2	1	0	0	91.4	109	38.8	0.84	131.5	89.5	6.11	1.53	0.88	4.23	4.58	3.99	9.66	82.1	12.36	2.59	4.89	1.58	154.5	0.62					24.4899		1
53	2	1	0	0	86	100	40	0.86	136	79	5.49	1.42	1.33	3.84	4.07	3.87	11	97	7.27	1.69	6.43	1	69.1	0.07					23.5304		1
62	1	1	0	1	99.5	97	29	1.03	122.5	83.5	4.14	0.8	2.05	2.58	3.34	5.18	4.7	27	14.91	3.4	6.31	2.02	116.4	0.36					27.3438		1
34	2	2	0	0	104	112	47.1	0.93	115	88	4.68	0.83	1.19	3.49	3.85	5.64	6.1	43	10.77	1.48	4.4	1.34	129.1	1.76					30.0781		2
43	1	1	0	0	124	137	58.7	0.91	122	94.5	5.43	0.91	1.17	4.16	4.52	5.97	12.6	114	4.89	2.01	17.69	1.15	15	0.33					41.0501		1
36	2	1	0	0	102	124	50.6	0.82	126.5	96	2.18	1	0.68	0.78	1.18	2.18	6.7	50	16.68	2.74	5.88	2.22	113.5	0.32					35.201		1
44	2	1	1	0	105	105.5	49	0.1	117	86.5	4.1	0.77	4.1	2.24	3.33	5.32	5.85	40.4	0.2	2.99	4.51			17.35					31.1182		1
36	1	1	0	0	84	104	9	0.81	100.5	66	4.59	1.42	0.93	2.96	3.17	3.23	15.7	148	6.64	0.894	8.09	0.96	28.2	0.06					25.4088		1
46	1	1	0	0	96	103	20.3	0.93	158	97.5	1.96	0.83	1.24	0.62	1.13	2.36	12.5	113	3.86	1.8	13.57	0.65	19.5	0.12					25.7089		1
38	2	2	0	0	102	114	42.9	0.89	141	95	5.87	1.01	3.31	3.73	4.86	5.81	7.3	56	19.29	3.58	4.44	2.38	232.8	0.42					28.0665		2
24	1	2	0	0	78.5	79.5	8	0.99	108	72.5	2.06	0.73	0.73	1.02	1.33	2.82			5.94	1.71	26.26			0.04					17.7809		2
63	2	1	1	0	108.5	104.5	47.8	1.04	161.5	93.5	5.82	0.8	1.64	4.55	5.02	7.28	9	75	6.26	1.98	9.2	0.93	39.9	0.38					33.1738		1
64	1	1	0	1	94	97.5	28.2	0.96	139.5	91.5	2.91	1.21	0.61	1.63	1.7	2.4	14.2	131	20.14	2.81	7.88	2.84	77.8	0.01					27.5391		1
43	1	1	0	0	88	96	15.2	0.92	142.5	101	5.39	1.37	2.35	3.57	4.02	3.93	17.7	170	2.15	1.88	21.95		11	0.07					25.1496		1
67	2	1	0	0	123	116	56.3	1.06	128	93	4.91	1.3	1	3.42	3.61	3.78	14.2	132	5.81	1.75	19.55	1.72	11.7	0.02					38.4204		1
75	2	1	0	0	103	113.1		0.91	120.5	73.5	3.15	1.32	0.84	1.65	1.83	2.39	6.96	52.6	13.5	5.56	5.26	1.76	231.8	0.71					27.1972		1
43	2	1	0	0	110.5	122	49.8	0.91	118.5	84	3.82	1.17	0.82	2.64	2.65	3.67	8.09	64.9	5.64	1.47	5.67	0.76	78.5	0.14					33.7171		1
46	1	1	1	0	129	113	39.4	1.14	156	100.5	2.29	0.85	1.12	1.14	1.44	2.69	10.5	91	22.7	6	7.26	3.13	139.6	0.04					38.0559		1
50	2	1	1	0	94	102	35	0.92	190.5	101	5.49	1.17	3.34	3.41	4.32	4.69	9.1	76	1.23	1.29	15.55		12.2	1.29					26.25		1
43	1	1	0	0	86	94	23.3	0.91	114	77.5	5.37	1.24	1.21	4.18	4.13	4.33	12.2	110	17.99	3.16	7.43	2.51	82.3	0.03					24.6437		1
44	1	1	1	0	94	108	29.6	0.87	150.5	92.5	3.48	0.9	3.11	1.91	2.58	3.87	9.6	82	10.79	6.31	8.64	1.58	109.9	0.47					28.2136		1
50	2	1	1	0	102	103.5	37.9	0.99	120	86.5	5.02	1.35	1.1	3.15	3.67	3.72	7.4	57	18.89	2.28	8.94	2.74	46.6	0.11					25.5788		1
46	1	1	0	0	99	107	29.2	0.93	149.5	98.5	5.29	1.23	1.28	3.62	4.06	4.3	11.28	99.8	6.65	3.65	14.16	1.15	34.3	0.0006					27.435		1
39	2	1	0	0	94.5	10.7	36.6	0.88	117	84.5	3.14	0.68	1.84	1.64	2.46	4.62	15.7	148	2.55	0.911	14.43		10.3	0.01					30.7523		1
50	1	1	1	0	107	116	36.1	0.92	135.5	100.5	4.09	0.71	1.45	3.2	3.38	5.76	9.95	85.2	10.74	6.82	12.04	1.69	74.5	0.17					29.6296		1
62	1	1	1	0	96	102	30	0.94	160	96.5	4.68	1.08	1.35	3.58	3.6	4.33	6.8	51	4.37	0.969	7.64	0.63	33.3	0.16					28.213		1
34	2	1	0	0	121.5	140	55.8	0.87	115.5	90.5	5.23	1.37	1.24	3.44	3.86	3.82	10.7	93	15.17	2.7	10.93	2.31	38.3	0.06					43.2328		1
40	1	1	0	0	96	101	26.9	0.95	130	98.5	4.58	0.92	1.27	3.9	3.66	4.98	13.95	129	5.82	3.13	17.51	1.33	23	0.01					23.9048		1
80	2	2	1	0	91	101	33.5	0.9	98	65	4.04	1.12	0.83	2.72	2.92	3.61	5.8	40	2.45	1.62	6.87		58.4	2.22					23.0113		2
41	2	1	1	0	109	143	57	0.76	146	104.5	6.16	1.02	1.34	4.13	5.14	6.04	4.9	30	6.45	1.58	6.45	0.89	64.6	0.72	13.5	15	25	18.5	45.8795	0	1
49	2	1	0	0	81.5	100	34.8	0.82	127	80.5	5.12	1.02	1.04	4.3	4.1	5.02	8.76	72.2	3.68	0.632	9.05	0.55	17.9	0.24	13	11	72.5	16	22.9703	0	1
43	2	1	0	0	99	109	49.4	0.91	130.5	94.5	3.34	0.65	1.16	2.4	2.69	5.14	8.8	73	1.66	0.714	12.41		11	0.01					32.2554	0	1
42	2	1	1	0	98	107.5	45.4	0.91	141	90	3.51	1.09	0.63	2.22	2.42	3.22	13.5	124	3.08	1.84	8.68	0.46	41.8	0.89					32.9804		1
60	2	2	0	0	92	96	36.9	0.96	139.5	100	5.18	0.68	1.85	2.42	4.5	7.62	11.8	105.5	3.22	3.17	18.03	0.78	22.6	0.74					22.5391		2
45	2	2	1	1	94.5	102.5	38.9	0.92	140	83.5	3.84	1.65	1.11	2.06	2.19	2.33	9	75	4.22	1.08	8.06	0.62	32.5	0.24	21	84.5	1912.5	33	24.5319	0	2
65	1	2	1	0	79.5	85	14.2	0.94	219.5	128	3.5	0.96	1	2.23	2.54	3.65	13.43	123	2.27	0.97	8.97		24.7	0.17	36	47	2951	68	20.5838	1	2
57	1	1	0	0	98.5	101	29.6	0.98	142	94	2.15	0.39	2.34	0.56	1.76	5.51	11.94	107	23.15	5.84	21.34	9.26	37.7	0.06					27.7301	0	1
48	2	2	0	0	96.5	105	40.8	0.92	125.5	79.5	4.97	0.77	2.08	3.11	4.2	6.46	12.7	115	10.48	1.46	6.8	1.46	55.3						28.4981	0	2
70	2	2	1	0	113	119	32.3	0.95	148.5	89	6.68	1.53	1.7	5.51	5.15	4.37	6.53	47.9	19.44	2.68	4.85	2.45	160.7	0.02					32.3482	0	2
39	2	2	0	0	95.5	114	42.9	0.84	112	75	3.75	1.15	1.32	2.4	2.6	3.26	4.18	22.2	8.58	2.05	5.1	1.12	121.2	0.57					31.2344	0	2
19	1	2	0	0	76	90.5	7	0.84	101.5	67.5	2.54	0.94	0.66	1.54	1.6	2.7	19.94	194.4	1.45	0.316	16.46			0.07					19.0149	0	2
46	2	2	1	0	104	107	31.7	0.97	133.5	91.5	4.2	0.82	1.57	2.91	3.38	5.12	8.8	73	6.89	0.554	4.62	0.88		0.47					32.0122	0	2
75	2	2	1	0	109	106.5	46.6	1.02	131	81	1.84	0.39	0.71	1.2	1.45	4.72	8.77	72.3	2.7	1.3	6.4		57.2	0.77	46	343.5	3865	120.5	32.2144	0	2
28	1	1	0	0	75	89.5	14.6	0.84	101	74	3.71	0.82	1.22	2.72	2.89	4.52	15.57	146.7	14.7	1.73	22	7.09	10.1	0.12	12	28	157	22	19.3572		1
31	2	2	0	0	94.5	104.5	44.8	0.9	113	75	3.68	0.54	1.66	2.75	3.14	6.81	5.71	38.9	12.49	1.82	6.56	1.72	69.2	0.58	17	27	431	22	28.904	0	2
59	1	2	0	0	84.3	93.5	26.1	0.9	102	69	1.73	0.63	0.62	0.82	1.1	2.75	10.02	86	9.23	1.87	9.13	1.37	38.7	0.95					27.0164	0	2
52	2	2	0	0	101.5	107	40.9	0.95	119.5	75	2.85	0.84	0.97	1.84	2.01	3.39	11.61	103.4	4.79	2.23	5.87	0.65	98.4	0.29	14.5	15	259	41	27.5468	0	2
42	2	2	1	0	84	83.5	34.4	1.01	142	96.5	4.5	1.16	1.75	3.14	3.34	3.88	8.8	73	4.53	0.968	11.57	0.71	15.5	0.17					22.4743	0	2
38	2	2	0	0	99.7	102.5	51.5	0.97	128.5	80.5	7.03	0.77	3.54	5.37	6.26	9.13	12.9	118	13.09	2.07	27.77			0.09					32.1894	0	2
57	2	2	0	0	99	102	41.9	0.97	140	88.5	3.91	1.25	1.23	2.55	2.66	3.13	10.57	92	8.02	2.25	6	1.09	95	0.39					26.8409	0	2
63	1	1	0	0	87.5	89	22.4	0.98	130.5	94	4.55	1.13	1.11	2.83	3.42	4.03	6.4	47	4.91	1.77	5.28	0.65	102.4	8.01					23.4829		1
55	2	1	1	0	102	105.5	47.9	0.97	135.5	87	2.67	0.28	2.38	1.07	2.39	9.54	8.37	68	11.14	1.8	9.68	1.66	34	0.21					31.5476	0	1
60	1	2	0	1	88	89	23.8	0.99	137.5	92	3.99	0.61	1.25	3.27	3.38	6.54	12.45	112.6	5.43	1.88	21.85	2.59	11	0.07					24.1291	1	2
73	2	2	1	0	106.7	114.3	40.8	0.93	146.5	83.5	5.1	1.64	1.08	3.55	3.46	3.11	11.9	106.6	5.42	1.29	7.01	0.77	47.9	0.7					28.3178	0	2
41	2	1	0	0	99.5	106	42.1	0.94	129.5	88.5	4.42	0.78	2.04	4.36	3.64	5.67	12.25	110.4	3.39	1.07	29.39			0.01	11	18	62.5	15	27.8906	0	1
44	2	1	1	0	112	134.5	52	0.83	137	85	5.38	1.14	1.14	4.3	4.24	4.72	8.71	71.7	12.66	2.37	8.49	1.83	52.5	0.31	18	61	490	26	38.5813	0	1
39	2	2	0	0	103	110.5	49	0.93	120	93.5	3.69	0.46	1.94	2.47	3.23	8.02	8.79	72.6	5.48	1.21	9.9	0.83	24.3	0.34	25.5	150	1429	61	31.2869	0	2
56	2	2	1	1	86.5	114	37.6	0.76	117.5	80.5	3.7	1.2	0.98	2.28	2.5	3.08	5.61	37.8	4.59	1	4.46	0.58	96.4	2.38					26.1524	0	2
57	1	2	0	0	73	86	18	0.84	94.5	74.5	1.62	0.46	0.54	1	1.16	3.52	11.96	107.2	4.84	0.931	4.9	0.63	76.3	0.04					17.1298	0	2
48	1	2	0	0	82.5	86.5	13.6	0.95			4.27	1.39	0.9	2.79	2.88	3.07	11.84	105.9	2.69	0.806	20.68		5.4	0.04					19.3176		2
32	2	1	1	0	101.6	106.7	41	0.95	135.5	74	3.28	0.71	1.6	1.57	2.57	4.62	8.1	65	29.93	1.1	5.09	3.75	79.3	0.05	24	49	1074	50	28.8189	0	1
55	1	2	0	0	93.5	99.5	29.4	0.94	131.5	67	5.49	1.29	1.45	4.38	4.2	4.26			5.68	1.65	7.41	0.81	51.4	0.05					25.9947	1	2
38	1	1	0	0	86	105	28.3	0.82	131.5	95.5	4.76	1.01	1.24	3.33	3.75	4.71	10.99	96.6	0.558	1.33	9.75		26.7	0.88	16	20	139.5	19.5	26.1583		1
36	2	1	1	1	99	109	40.3	0.91	112	77.5	3.35	1	1.03	1.98	2.35	3.35	14.9	139.3	2.28	1.23	5.05		86.9	0.85	26	77	1699.8	130	29.9219	0	1
40	1	1	0	0	106	114	42.6	0.93	112	67	4.88	0.65	0.96	4.39	4.23	7.51	14.52	135.2	2.53	0.641	11.75			0.38					32.2616		1
41	2	1	1	0	113	119	44.2	0.95	130.5	84	5.41	2.18	2.3	2.6	3.23	2.48	5.38	35.3	0.832	0.325	6.22			48.51	19.5	26	187.5	31.5	35.2043		1
56	2	1	1	0	101.6	121.9	30.9	0.83	145	92.5	6.55	1.35	1.52	4.97	5.2	4.85	9.06	75.5	5.99	1.91	6.31	0.83	77	0.59	17	26.5	653.3	24	22.5914	1	1
59	2	2	0	0	101	90	40.4	1.12	126	84	8.29	1.08	3.27	6.01	7.21	7.68	11	97	22.62	1.36	5.89	2.98	69.2	0.08					25.5873	0	2
55	2	1	0	0	116	118	48	0.98	123	81	4.79	0.85	1.53	3.73	3.94	5.64	15.26	143.3	4.89	1.61	15.91	0.96	14.1	0.13	14.5	22.5	113	33.8	31.4358	0	1
38	2	1	0	0	84	92.7	28.2	0.91	102	69	2.23	0.68	0.9	1.2	1.55	3.28	4.28	23.3	23.11	3.04	5.39	2.98	143.8	0.1	13	13	46.8	22.3	21.717	0	1
53	2	2	0	1	85	90	24.6	0.94	102	80.5	4.09	1.11	1.43	2.61	2.98	3.68	18.14	174.8	4.6	0.693	14.31	0.81	8.4	0.07	13.8	54	77.3	17.5	18.2098	1	2
47	1	1	1	0	106	107.5	35.2	0.99	149	93.5	3.41	0.64	2.08	2.4	2.77	5.32	15.68	147.9	10.2	2.1	14.31	1.77	20.7	0.0009					31.7054	0	1
42	2	1	1	0	80	94	38.1	0.85	117.5	88.5	3.83	1.02	1	2.37	2.81	3.75	5.08	32	6.41	1.87	5.87	0.87	86.9	0.89					24.1201		1
45	1	1	1	0	82	96	17.5	0.85	166.5	112.5	2.59	0.77	0.62	1.59	1.82	3.36	8.28	67	5.93	1.59	9.35	0.89	32.9	0.35	17.5	28.5	514.8	29	22.4674	0	1
33	1	2	0	0	83	89	23	0.93	120	81.5	1.2	0.27	0.55	0.69	0.93	4.44	16	192	3.04	0.872	25.99			0.23					22.9516	1	2
43	2	2	1	1	100	110	46	0.91	129	90	4.59	0.83	5.32	1.97	3.76	5.53	8.81	72.8	14.43	1.71	13.25	2.36	19.4	0.09	12	14	52.5	18.5	31.5086	0	2
37	2	1	0	0	75	87	28.8	0.86	101	67.5	3.43	0.64	2	2.06	2.79	5.36			3.65	0.713	6.83	0.51	33.3	0.19					20.8298	0	1
54	2	1	1	1	94	96	38.2	0.98	195.5	114.5	5.57	0.99	3.1	3.86	4.58	5.63	10.88	95.4	3.62	1.07	14.78	0.66	11.2	0.19	20	8.5	62.5	18	23.9691		1
63	1	1	1	1	106	109	36.3	0.97	129	85.5	2.71	0.99	0.77	1.38	1.72	2.74	8.57	70.2	9.03	1.2	5.58	1.2	70.4	0.03					31.7074		1
34	1	1	0	0	81	85	6.6	0.95	96	70.5	3.2	1.7	1.22	1.31	1.5	1.88	18.31	176.6	0.2	0.199	39.36				16	52.5	314	16.5	18.8213	0	1
39	2	1	0	0	82	90.1	33.8	0.91	110	78	3.71	0.7	2.16	1.95	3.01	5.3	12.2	109.8	2.36	0.736	13.13		10.2	0.08	13.5	35	51.3	24	21.583	0	1
39	2	1	0	1	81	106	28.4	0.76	115	75	3.74	1.74	0.68	1.9	2	2.15			16.16	1.76	6.65	2.21	65.8	0.22					25.9835	0	1
50	1	1	1	0	109	103	36.2	1.06	135.5	99.5	3.71	1.06	0.86	2.49	2.65	3.5	13.36	122.5	15.09	0.71	7.38	2.12	28.6	0.03					28.0534		1
53	2	1	1	0	104	106	40.8	0.98	127	81	6.18	1.23	1.24	5.16	4.95	5.02	12.6	114	7.62	1.62	14.64	1.35	16.1	0.01	14.8	12.5	187	21	27.3749	0	1
43	2	1	0	1	85	87	31.1	0.98	123	79.5	5.92	0.63	1.71	3.95	5.29	9.4	8.71	71.7	1.22	0.161	7.29			1.89					23.2754		1
67	1	1	0	0	95	101	14.2	0.94	156	87.5		0.62	1.78	5.19			6.8	50.8	0.996	0.298	21.71			0.46	12.8	15	42.8	17.3	14.0306	0	1
53	1	1	1	0	92.7	104	38.7	0.89	156.5	84	4.14	0.65	1.61	3.19	3.49	6.37	12.07	108.4	6.98	1.28	13.41	1.16	15.2	0.07	12.5	25.5	713.5	30.5	20.0883	0	1
58	1	1	0	0	91	103	29.8	0.88	121.5	86.5	3.53	0.69	2.49	1.57	2.84	5.12	10.02	86	15.48	2.62	5.29	2.01	134.1	0.18					26.8617		1
28	1	1	0	0	74	75		0.99	117	80	2.67	0.44	1.58	1.28	2.23	6.07	16.2	153.6	2.39	0.139	17.13			1.89					17.5648	0	1
50	1	1	0	0	94	102	34.8	0.92	140	96.5	3.2	0.58	1.12	2.17	2.62	5.52	15.04	140.9	43.91	2.78	12.1	6.54	33.4	0.1					31.2496		1
50	2	1	0	1	100	104	38.8	0.96	135	84.5	4.39	0.84	1.22	3.45	3.55	5.23	13.76	126.9	7	1.29	5.32	0.93	81.2	0.02	17.5	21.5	289.8	29	27.6635		1
45	2	1	0	0	101	10.9	38	0.93	101.5	80	3.89	1.18	1.12	2.52	2.71	3.3	9.34	78.6	4.6	0.629	6.19	0.63	37	0.002	19.8	132.5	1847.3	28	28.441	0	1
45	1	1	0	0	71	83	10.4	0.86	100.5	68	3.11	1.07	0.49	2.06	2.04	2.91	6.25	45	2.77	0.35	20.21			0.0007					17.8547	0	1
32	1	1	0	0	64	82		0.78	128.5	103	2.47	0.69	1.05	1.4	1.78	3.58	14.44	134.3	6.39	1.63	12.43	1.03	20.8	0.002					15.278	0	1
62	2	1	1	0	102	100	36.2	1.02	145.5	83	4.52	0.69	1.42	3.59	3.83	6.55	7.67	60.3	1.18	0.597	7.32			11.02	16	17	83.5	26.5	30.0928		1
46	2	1	1	1	100	103	40.8	0.97	178.5	115.5	4.65	0.66	0.79	3.9	3.99	7.05	11.1	97	4.66	1.64	31.2			0.08	12.5	14	70.5	20.5	25.9716	0	1
65	2	1	1	0	98	95	41.3	1.03	153.5	82.5	4.22	0.57	1.6	2.88	3.65	7.4	11.7	104	0.465	0.844	10.3			0.75	13	123.3	35	34.8	27.8742	0	1
24	1	1	0	0	70	88	14.6	0.8	154.5	86	3.27	1	0.67	2.18	2.27	3.27	5.3	34	5.45	0.912	4.84	0.71	77.1	4.67					27.3438	0	1
46	2	1	1	1	92	90	41.4	1.02	133	93	4.22	0.72	3.66	2.31	3.5	5.86	10	86	21.75	2.83	11.08	3.29	38.7	0.21					25.8322	0	1
48	2	1	0	0	107	120	50.7	0.89	134.5	88.5	5.12	1.26	1.22	3.42	3.86	4.06			11.39	3.21	8.19	1.64	70.3	0.1	14.5	15.5	88.5	32	37.2615	0	1
19	1	1	0	0	72	85	7	0.85	113.5	72.5	4.04	1.51	0.89	2.22	2.53	2.68	14.6	136	2.17	0.174	8.26			0.07					19.9284		1
54	2	1	0	0	95	96	42.5	0.99	130.5	90	5.39	1.09	1.4	4.2	4.3	4.94	12.6	114	2.86	1.15	19.25	0.84	8.1	20.72					26.2284	0	1
50	2	1	1	0	104	116	46.8	0.9	141	102	4.91	0.97	4.1	2.71	3.94	5.06			10.36	2.71	12.8	1.68	30.1	0.05					33.2118		1
56	1	1	0	1	83.5	88	15.1	0.95	110.5	68.5	2.51	0.76	0.65	1.43	1.75	3.3	12	107	4.23	0.944	6.47	0.59	44.8	1.08					21.03	1	1
62	2	1	1	0	101	100	37.3	1.01	132.5	76.5	4.65	0.74	1.37	3.65	3.91	6.28	10.8	94	9.88	1.9	5.78	1.32	90.5	0.26	19.8	18.5	366.3	24.5	29.4808	0	1
38	2	1	0	0	88	101	43.1	0.87	107	64	4.28	1.16	1.32	3.02	3.12	3.69			7.45	0.588	6.92	1.05		0.67					31.2049		1
34	1	1	0	0	96	107	36.8	0.9	127	91.5	2.97	0.51	1.89	1.61	2.46	5.82	10.36	89.7	5.59	1.33	6.63	0.78	54.3	0.48					31.7109	0	1
48	1	1	0	0	81	83	6.9	0.98	102	60.5	4.62	0.97	0.68	3.8	3.65	4.76	15.2	143	0.561	0.262	14.86			0.02	13.3	9.5	91.3	15.3	16.7748	0	1
43	2	1	1	0	113	117	45.5	0.97	124.5	77	3.99	1.8	0.83	2.11	2.19	2.22	10.2	89	6.54	1.8	7.45	0.97	54.2	0.34	13.8	15	1191.5	25.5	33.6287	0	1
59	2	1	1	0	97	106	33.2	0.92	149.5	78.5	4.93	1.37	1.44	2.76	3.56	3.6			4.91	2.02	15	0.9	18.7	0.13	13.5	12	32	20	28.5232	0	1
39	2	1	0	0	106	104	45.8	1.02	106	69.5	3.28	0.61	1.33	2.26	2.67	5.38	6.6	49	4.93	0.825	8.04	0.72	27	1.21	14.8	25.3	23.5	22.5	30.8205	1	1
25	2	1	0	0	119	122	55.6	0.98	114.5	86.5	3.84	0.69	1.5	2.93	3.15	5.57	12.46	112.7	35.8	3.54	12.66	5.52	38.4	0.11	17.8	19	36.3	25.3	37.2615	0	1
61	1	2	0	0	94	89	26.5	1.06	132	92	7.72	1.15	2.05	6.37	6.57	6.71	13.45	123.5	4.84	1.29	13.76	0.83	14.6	0.12	19	38	741.5	19.5	24.7307	0	2
38	2	1	0	0	245	450	55.1	0.54	118	73	4.46	0.82	2.4	2.65	3.64	5.44			14.82	2.53	13.49	2.44	26.3	0.31					45.5703		1
19	1	1	0	0	76	82	24.9	0.93	124.5	77	4.21	1.26	1.77	2.44	2.95	3.34	8.69	71.5	0.67	0.532	16.11			1.78					20.3195		1
68	1	1	0	0	90	97	14.4	0.93	129	69	3.94	1.62	0.74	2.33	2.32	2.43	10.81	94.6	5.75	3.5	5.2	0.76	169.9	1.13					22.7983	1	1
37	1	1	0	0	78	81	16.3	0.96	122	75.5	4.19	0.51	6.51	1.19	3.68	8.22	13.8	127	1.61	0.646	19.77			0.02					19.8527		1
50	2	1	1	0	91	102	44.2	0.89	139.5	89.5	3.89	1.23	0.99	2.38	2.66	3.16	14.54	135.4	1.48	1.94	14.93		18.2	0.23					28.9612	0	1
58	1	2	0	0	74.5	81.5	5.6	0.91	122	73	4.21	1.17	1.5	2.45	3.04	3.6	11.5	102	2.21	0.704	17.43		5.2	0.004					17.1192		2
38	2	1	0	0	92.5	103	38.1	0.9	106.5	75	5.33	1.91	1.26	3.52	3.31	2.73	8.11	65.1	11.48	2.64	6.71	1.59	86.6	0.07					30.6764	0	1
30	2	1	0	0	97	102	26.2	0.95	113.5	76		0.95	1.71	2.93			12.3	111	12.24	0.965	17.73	2.83	7.8	0.04	15	14	216.8	19.8	26.1176	0	1
49	2	1	0	0	71	92	31.9	0.77	110	74	4.83	1.62	1.04	2.89	0.64	167	13.16	120.3	3.35	0.846	9.29	0.5	21	0.08					23.8403		1
40	1	1	0	1	91	96	16.6	0.95	124.5	74	3.14	0.47	3.05	1.48	2.67	6.68	11.85	106	17.53	2.06	21.76	7.94	12.1	0.02	14	15.5	196	17	23.333	0	1
55	1	1	1	0	108	113	13.6	0.96	131.5	89	3.44	0.98	0.83	2.09	2.46	3.51	10.42	90.4	1.06	0.809	4.13		97.4	2.19					30.5514		1
35	2	1	0	0	81	90	30.5	0.9	112	76	3.51	1.17	1.05	2.09	2.34	3	11.3	100	6.34	1.78	10.88	0.98	27.6	0.06	15	21.5	161.8	50	21.6101	0	1
50	2	1	1	0	102.5	112	46.2	0.92	123	81	2.74	0.52	0.63	1.94	2.22	5.27	9.16	76.6	18.5	2.47	10	2.75	41	2.65					30.9677	1	1
60	1	1	0	0	95	90	12.5	1.06	116.5	78	3.16		0.89	1.83			12.9	117	7.61	1.88	12.78	1.24	22.2	0.02					24.5257		1
51	2	1	1	1	88.5	92	42.5	0.96	103.5	77.5	6.52	1.07	6.16	3.43	5.45	6.09	14.95	139.9	8.71	1.54	34.68				17	34.8	278	45	24.9698	0	1
35	1	1	0	0	75	84	15.8	0.89	108	65.5	3.23	0.98	0.64	2.33	2.25	3.3	5.1	32	1.69	1.39	4.63		112	5.43	13	11.5	164	16.5	20.8949	1	1
53	2	1	1	0	120	134	54.7	0.9	187.5	105.5	2.21	0.57	1.85	0.79	1.63	3.88	11.9	106.6	6.64	1.1	8.84	0.98	27.8	0.58	23.5	28.3	76	32.8	45.3284		1
39	2	1	0	0	101	110	47.5	0.92	142	98	4.05	0.93	1.17	2.7	3.12	4.35	14.08	130.4	8.77	1.81	14.43	1.54	18	0.08					29.6469		1
45	2	1	0	0	108	113	27.8	0.96	108	81	3.82	0.68	1.16	2.84	3.14	5.62	12.3	111	0.577	0.803	5.78		49.9	112	15	14	216.8	19.8	31.2175	0	1
46	2	2	1	0	108.3	116	47.9	0.93	128	94	2.05	0.39	1.1	1.23	1.66	5.26	7.79	61.6	5.6	1.61	6.46	0.78	65.3	0.21					33.1921		2
32	1	1	1	0	91	96	25.4	0.95	136.5	87	4.45	0.94	1.3	3.61	3.51	4.73	12.96	118.1	8.34	0.998	11.61	1.31	15.9	0.04	16	36	688	27	25.2577	0	1
57	2	1	0	0	97	98	45.1	0.99	143	91.5	2.53	0.74	0.51	1.67	1.79	3.42	10.96	96.3	9.37	1.78	8.38	1.36	43.4	0.07	14	23.5	151.8	20	28.7619	0	1
51	2	1	0	0	109	114	47.9	0.96	135.5	91	4.6	1.09	1.52	2.99	3.51	4.22	11.47	101.9	10.96	2.15	9.9	1.65	37.5	0.44					30.8444		1
50	2	1	0	0	108	114	48.9	0.95	147.5	92	3.23	0.53	0.89	2.6	2.7	6.09	13.7	126	6.1	1.53	13.96	1.04	16.5	0.04					30.9745	1	1
65	2	1	0	0	74	94	17.2	0.79	108.5	74.5	6.11	1.73	1.36	4.57	4.38	3.53	14.74	137.6	4.72	1.3	31.27			0.04	16	33	474	27	17.3632	0	1
56	2	2	0	0	86	99	45.7	0.87	134	91.5	4.64	1.13	1.52	3.26	3.51	4.11	14.97	140.1	3.71	0.717	16.45	0.77	6.8	0.05	14	24	251.5	21	22.6757	0	2
52	1	1	0	0	88.9	91.4	22.5	0.83	133.5	89.5	1.64	0.48	0.5	0.98	1.16	3.42	13.18	120.5	1.83	0.11	5.7			1.04	14	20	64	11	24.3152	1	1
50	2	1	0	0	113.5	106.5	47	1.07	124	86	5.02	1.11	1.75	3.47	3.91	4.52			10.2	2	7.83	1.46	53.5	0.24					33.4699		1
60	2	1	0	0	102	92.6	42.9	1.1	136	89.5	5.28	1.06	1.61	4.48	4.22	4.98			22	2.75	6.86	3	85.7	0.44	20.5	18.5	371.8	27.3	25.6369	0	1
46	1	1	0	1	79	86	9.9	0.92	121	83.5	2.1	0.77	0.96	1.22	1.33	2.73	15.29	143.6	13.78	2.89	7.5	1.95	75.8	0.01	12	21.5	155	18	19.8141		1
32	1	1	0	0	96	110	32.8	0.87	147	97	4.18	0.97	2.12	2.62	3.21	4.31	7.82	62	6.63	0.867	10.78	1.02	16.2	0.03	17	25	978	29	30.2657	1	1
50	1	2	0	0	86	97	24.7	0.89	128	87.5	2.22	0.71	1.02	1.26	1.51	3.13	4.6	27	2.83	0.626	14.93		7.3		214	555	50	214	26.9532		2
53	2	2	1	0	116	123	50.7	0.94	127	85.5	6.01		2.94	4.12			9.56	81	25.45	3.15	11.68	3.88	39	0.16					35.0099	1	2
62	2	1	1	0	104	114	42	0.91	131	76.5	5.98	1.18	1.57	4.73	4.8	5.07	14.51	135.1	10.92	1.77	8.03	1.57	46.7	0.1	17	21	479	36	31.3467	0	1
35	2	1	0	0	114	131	51.8	0.87	101	75.5	3.39	0.68	0.98	2.22	2.71	4.99			3.06	1.75	4.24	0.38	155.6	3.8	25	100.5	1095	44.5	40.4158	0	1
52	1	1	1	0	105	110	14.1	0.95	143	98.5	5.02	0.78	1.72	3.97	4.24	6.44	11.6	104	8.91	2.26	10.63	1.36	34.8	0.03					30.98	0	1
52	2	1	0	0	115	100	52.7	1.15	105.5	86	4.64	1	1.11	3.59	4.64	4.64	12.7	115	9	1.27	17.49	2.05	10.1	0.13					34.3122	0	1
52	2	1	1	0	99	104	29.9	0.95	132	103.5	7.47	0.75	3.7	4.75	6.72	9.96	11.33	100.3	7.63	1.1	13.26	1.26	13.8	0.05	13	19	61	15	26.1994	0	1
63	1	2	1	0	121	130		0.93	139	90	2.58	0.92	0.89	1.29	1.66	2.8	8.7	72	12.29	2.1	6.51	1.69	77.7	0.29	14	25.5	212.3	20.5		1	2
32	1	1	0	0	102	118	35.9	0.86	117	96	5.32	0.69	2.89	3.04	4.63	7.71	6.1	43	15.1	2.23	6.06	2.03	92.7	0.03	16	13	656	23	33.2578	0	1
80	2	2	0	0	107	123	46.7	0.87	143.5	80	2.79	1.1	0.57	1.55	1.69	2.54	13.54	124.5	4.35	0.527	6.54	0.61		0.55	34	112	3618	151	34.5057	0	2
59	2	1	0	0	106	106	25.6	1	113.5	71	5.25	0.6	1.89	3.59	4.65	8.75	13	118	3	1.08	8.03	0.44	32.7	0.66	62	425.5	5344	45	28.8754	1	1
37	1	1	0	0	96	107	41.2	0.9	106	58	4.18	0.74	1.47	3.25	3.44	5.65	11.28	99.8	8.05	1.3	9.29	1.2	28.7	0.62	15	9	175	34	29.6821	0	1
39	1	1	0	0	88	106	25	0.83	119	83	4.69	1.04	2.02	3.27	3.65	4.51	12.49	113	10.8	1.66	7.26	1.52	53.6	0.1					25.7344	0	1
32	1	1	0	0	80	91	18.1	0.88	103.5	84	3.42	1.4	1.19	1.3	2.02	2.44	10.6	92	1.06	0.189	8.95			0.03	32.3	28	598.5	181	22.2721	0	1
50	2	2	1	0	92	95	37.4	0.97	125	91	3.07	0.79	1.44	2.19	2.28	3.89	33.2	339	3.31	0.728	8.94	0.49	20.2	0.3	15.5	16.3	185.5	14.5	23.6696	1	2
38	2	1	1	0	93	104	44.5	0.89	132.5	82	4.69	1.16	1.1	3.43	3.53	4.04	10	86	6.04	1.53	9.24	0.9	32.6	0.4					27.0194	0	1
79	1	2	1	0	92	99		0.93	165.5	99.5	7.3	0.72	4.06	3.56	6.58	10.14	8.55	69.9	5.45	0.859	5.04	0.71	68.4	0.1	19	85	654	34	25.2834		2
56	2	1	0	0	117	128	54.6	0.91	127	87	6.94	1.49	1.1	5.65	5.45	4.66			15.19	3.16	5.93	2.03	123.7	1.69	62	423.8	4845.3	102	37.9523	1	1
55	2	1	0	0	100	104	39.6	0.96	117.5	77	4.84	1.28	1.12	3.14	3.56	3.78	10.5	91	9.95	2.31	6.29	1.36	88.6	0.25					27.7655	0	1
51	1	1	0	0	88	96	26.3	0.92	125.5	84.5	3.76	0.67	1.6	2.35	3.09	5.611	10.73	93.8	0.52	0.344	8.22			0.56	15	89	731	32	24.3424		1
66	2	1	1	0	113	115	49.8	0.98	141	76.5	5.16	1.5	1.28	2.82	3.66	3.44	12.6	115	22.05	2.18	11.58	3.37	29.2	0.09	18.3	19.5	369.5	30	28.1141	1	1
45	2	1	0	0	104	115	50.2	0.9	120.5	79.5	7.1	1.75	1.41	5.68	5.35	4.06	11.81	105.6	12.4	1.77	10.72	1.89	28.3	0.56					34.4312	0	1
59	1	1	1	0	98	105	29.3	0.93	140.5	95	2.76	0.92	0.83	1.7	1.84	3	7.19	55.1	5.98	0.845	7.54	0.86	31	0.51					26.6954	0	1
58	2	2	0	1	88	90	33.6	0.98	115	73	3.1	0.75	1	1.61	2.35	4.13	13.27	121.5	1.35	0.193	10.83			0.3	22	436.5	815	30	22.151	0	2
46	1	1	1	1	89	94.5	6.8	0.94	125	88.5	3.58	0.62	0.8	2.57	2.93	5.77	12.5	113	7.26	2.04	19.47	2.11	13.6	0.14	14	14.5	249.5	17	19.8413	0	1
43	2	1	1	0	108	132	56.4	0.82	121.5	92	5.89	0.9	2.03	3.89	4.99	6.54	5.7	39	1.14	1.95	5.52		100.6	9.56	19.5	31	242	29	35.4659	0	1
37	1	1	0	0	91	108	26.9	0.84	117	74	3.99	1.02	0.91	2.4	2.97	3.91	10.2	88	3.29	1.28	5.79	0.45	68.5	0.46	11	11.5	106.3	14.8	26.7433	0	1
36	2	1	0	0	107	104	51.4	1.03	98.5	69.5	5.48	1.02	1.9	3.77	4.46	5.37	14.7	137.2	23.69	3.11	7.91	3.32	72.9	0.02					34.4625	0	1
51	1	1	0	0	102	108	35.1	0.94	126.5	91	6.85	0.69	9	2.83	6.16	9.9	10.94	96.1	0.367	0.147	18.16			1.28	69	816	7305	205	32.7802		1
59	2	1	0	0	101	104	42.1	0.97	153	103.5	5.18	1.89	0.66	3.25	3.29	2.74	5.8	40	5.96	1.94	4.04	0.73	183.5						28.367		1
45	1	2	0	0	123	139	39.6	0.88	115	77.5	4.47	1.35	1.22	3.02	3.12	3.31	10.3	89	18.63	3.34	8.53	2.67	67.7	0.41	14.8	30	106.8	24.5	46.5154	0	2
57	1	1	1	0	79.5	90		0.88	134.5	89	2.03	0.75	0.74	1.07	1.28	2.71	9.4	79	0.64	0.184	7.19			1.19	112	1381	7648	184	23.5749		1
79	1	2	1	0	106	105	47.1	1.01	140	90.5	3.65	1	0.66	2.71	2.65	3.65	9.17	76.7	6.65	0.936	11.93	1.05	14.5	0.4	51.5	1270.5	7613	61	29.1545	0	2
26	1	1	0	0	108	118	37	0.92	150	94.5	5.19	0.83	4.47	2.07	4.36	6.25	8	64	20.2	2.2	7.87	2.84	56.8	0.3	13	15.5	139.8	19.5	30.5889	0	1
28	2	2	0	0	105	118	57.3	0.89	130.5	94.5	3.55	0.89	0.7	2.68	2.66	3.99	10.74	93.9	83.78	5.07	7.02	4.12	129.8	0.02					39.8521		2
52	1	1	0	0	101	104.1	31.1	0.97	111.5	85.5	2.03	0.63	1.5	0.77	1.4	3.22	14.11	130.7	11.01	1.54	12.18	1.75	20.4	0.04					27.2983		1
45	1	1	0	0	96	101	10.2	0.95	111.5	83	6.02	0.99	2.26	4.76	5.03	6.08	13.94	128.9	1.4	0.063					19	51	278.5	36.5	27.2091	0	1
31	2	1	0	0	86	117	40.6	0.74	105	65	2.72	0.65	1.08	1.75	2.07	4.19	11.6	103	0.619	0.712	21.45		4.5	1.36	12.5	12	12	24.5	29.637	0	1
59	1	1	0	0	94	91	22.2	1.03	127	97	3.46	0.85	1.43	2.06	2.61	4.07	13.2	121	10.8	1.82	8.7	1.58	41.3	0.18					25.3308	0	1
43	1	1	0	0	94	104	29.3	0.9	104.5	79	3.2	0.69	1.15	2.39	2.51	4.64	10.9	96	2.89	0.982	7.4	0.42	35.7	0.44	17	15	243	21	27.5334	0	1
58	1	1	1	0	94	96	24.1	0.98	144.5	97	3.4	0.73	1.51	2.33	2.67	4.66	7.66	60.2	9.5	1.96	6.7	1.32	70.1	0.77	13	14	203.8	19.5	23.9331	0	1
44	2	1	1	0	103	124	51.6	0.83	139	104	4.39	1.54	0.94	2.67	2.85	2.85	9.4	79.2	19.62	2.99	7.53	2.74	77.2	0.15					32.899		1
53	1	1	1	0	95	106	27	0.9	148.5	100.5	3.99	0.88	1.73	2.91	3.11	4.53	9.34	78.6	45.89	6.38	30.53			0.04					27.4834	1	1
35	2	1	0	0	103	117	49.5	0.88	113	76.5	3.35	0.57	2.1	1.8	2.78	5.88	14	130	3.02	1.25	9.41	0.46	27.2	0.08					30.4063	0	1
54	2	1	0	1	109	92	45.3	1.19	118.5	81	5.37	0.97	1.45	4.25	4.4	5.53			6.26	1.87	9.01	0.93	39.6	0.35					27.3258		1
40	1	1	0	0	83	97	142	0.86	130.5	90	6.7		1.75	4.67			7.49	58.4	0.557	1.11	13.6		13.2	5.51	12.5	16.5	90.5	22	23.4031	0	1
35	1	1	0	0	96	108	32.3	0.89	120.5	83.5	3.34	1.24	0.81	1.88	2.1	2.69			6.88	1.25	7.25	0.98	43.9	0.92					30.2656	0	1
45	2	2	0	0	88	99	38.2	0.89	127.5	78.5	3.1	0.89	1.09	1.64	2.21	3.48	8.24	66.6	4.44	0.858	10.71	0.69	16.4	2.07	14	46	68	29	24.7246	1	2
40	1	1	0	0	104	121	40.3	0.9	130.5	84.5	5.21	1.75	1.78	3.41	3.46	2.98	6.6	49	10.18	4.93	10.95	1.56	63.3	17.61	12.5	12.5	43.5	22.5	31.6955	0	1
52	2	1	1	1	122	137	53.5	0.89	125.5	90.5			1.61	3.64			15.96	150.9	13.32	2.18	23.2	9.8	12.1	0.15	16	25.5	202	26	38.8393	0	1
60	1	1	1	0	77	87	13.8	0.9	106	80.5	4.36	0.85	0.98	3.67	3.51	5.13	11.9	106	2.05	0.935	9.23		22.8	1.09	16.5	36	102	28.5	19.2986	0	1
59	2	1	1	0	102	111	45.7	0.92	130.5	83.5		0.79	3.29	2.52			8.36	67.9	3.55	0.542	7.4	0.51		0.75	15	41.8	192.5	38	30.0833	0	1
50	2	1	0	0	111	102	46.2	1.09	149	102	4.3	0.88	1.41	3.04	3.42	4.89	12.71	115.4	10.06	2.91	16.07	1.99	23.6	0.09					31.1413		1
50	1	1	0	0	87	110	47.4	0.79	113.5	77	3.54	1.93	0.85	1.44	1.61	1.83			7.45	1.48	10.19	1.13	26.8	0.27					32.6783	1	1
74	2	1	0	0	87	85	27	1.02	154	92.5	5.58	1.69	1.07	3.7	3.89	3.3	6.8	50.8	4.29	1.33	6.7	0.6	53.3	0.64					20.3029		1
32	1	2	0	0	80	96	14.7	0.83	122	84	4	1.12	0.86	2.86	2.88	3.57	12.76	116	14.51	0.258	7.2	2.03		0.03	12.3	16	73	16.3	20.6106	0	2
67	2	1	1	0	129.5	127	53	1.02	120	82	7.07	1.14	3.21	4.45	5.93	6.2	6	42.1	13.17	1.45	11.77	2.05	20.6	0.05	17	25	207.5	21.3	39.5403		1
31	1	1	0	0	112	117	36.7	0.96	141.5	88	4.19	1.07	1.52	2.85	3.12	3.92	13.8	127	14.97	1.68	16.59	3.08	13.8	0.08					32.8435	0	1
46	1	1	0	0	88	93	15.8	0.95	125.5	86.5	4.14	0.94	1.56	2.61	3.2	4.4	9.3	79	5.68	1.66	8.16	0.83	43.3	0.01	15.5	16.3	852.5	18.8	23.0252	0	1
46	1	1	0	0	90	96	19.1	0.94	124.5	86	4.12	1	0.63	3.01	3.12	4.12	10.32	89	1.58	1.02	6.88		42.1	1.92					21.0286		1
31	1	2	0	0	90	102	28.5	0.88	117	80.5	2.55	0.43	0.85	1.74	2.12	5.93	10.65	92.9	3.53	0.544	21.4	1.49	3.4	0.15	15	13.3	97.8	20	25.5102	0	2
70	2	2	0	0	120	135	50.9	0.89	137.5	89.5	4.03	1.24	1.77	2.32	2.79	3.25	7.2	55	8.72	1.7	9.38	1.3	34.4	0.28	17.5	32.3	154.5	26.8	32.3884	0	2
67	1	1	0	0	101	106	3212	0.95	109	70.5	4.13	0.76	2.62	2.6	3.37	5.43	10.01	86.2	19.7	4.01	26.3			0.19	14	16	180.5	20	28.8294	0	1
44	2	1	1	1	100	94	40.1	1.06	115.5	84	3.09	0.77	1.49	1.73	2.32	4.01	12.88	117.3	4.53	0.774	14.4	0.8	9.1	0.15					24.9219	0	1
57	2	1	0	1	114	106	40.5	1.08	105.5	85	5.93	1.09	1.72	4.09	4.84	5.44	12.1	108	7.19	1.96	19.32	2.06	13.2	0.06	16	14	50.8	26.5	31.7406	0	1
47	2	1	1	1	105	111	50.3	0.95	143.5	104	4.35	1.13	1.42	2.65	3.22	3.85	9.3	78	2.85	1.56	7.28	0.42	51	0.07	16.5	36	190	23.5	33.9768	0	1
59	2	1	1	1	83	102	41.9	0.81	146	92.5	4.15	1.25	1.56	2.74	2.9	3.32	11.95	107.1	9.76	0.958	4.44	1.22	94.5	0.43	18	29.8	151	27.8	25.5367	0	1
63	2	1	0	0	107	114	41.7	0.94	149	79.5	5.65	1.34	1.67	4.08	4.31	4.22	8.3	67	6.88		8.96	1.02		0.24	14.5	20	240	24	30.8959	0	1
81	2	1	0	0	106	101	39.4	1.05	135	73.5	4.39	1.06	1.13	3.08	3.33	4.14	14.6	136	7.84	1	5.46	1.04	64.8	0.07					24.8948		1
66	2	1	1	0	103	124	44.5	0.83	154	93.5																			30.9787		1
32	1	1	0	0	73.7	91.4	19	0.81	121	82.5	3.22	0.87	0.89	2.29	2.35	3.7	13.68	126	2.49	0.993	9.81		21.3	0.08	65	693	4489.5	199	18.831		1
58	2	1	1	0	129.5	119.4	59.2	1.09	116.5	84	2.47	0.84	0.86	1.38	1.63	2.94	10.4	90.2	6.3	1.27	13.26	1.05	15.2	0.21	21	90	1458	55	40.8741		1
62	2	1	1	0	90	97	39.3	0.93	127	86.5	3.2	0.68	1.15	1.92	2.52	4.71	6.62	48.9	6.84	1.25	7.29	0.97	43.5	0.19	11.5	18	98.8	19	23.4863		1
52	2	1	0	0	89	111.8	37.4	0.8	124.5	80	8.63	6.19	1.54	6.19	7.03	5.39			3.99	1.48	13.79	0.68	16.3	0.28	12.8	13.5	75.5	18.8	26.0226	0	1
42	1	1	0	0	74	99	17.6	0.75	124.5	78.5	2.9	0.74	0.95	2.12	2.16	3.92	12.3	110.9	4.35	0.17	7.26	0.62		0.03	15	16	97	20.5	21.6256	1	1
47	1	1	1	0	82	91	23.2	0.9	123.5	89	3.73	1.08	0.75	2.57	2.65	3.45	13.38	122.7	2.36	0.731	17		6.6	0.09					23.6909	0	1
31	1	1	0	0	86	99		0.87	109	72.5	4	0.65	4.06	1.32	3.35	6.15	13.92	128.6	0.2	0.03	10.59			1.05	19	40.5	754.5	35.3	21.7334	0	1
43	1	1	0	0	89	100.5	24.4	0.89	120.5	75	5.26	1.19	1.73	3.58	4.07	4.42	15.24	143	2.69	0.061	11.34			0.001	15.5	67	91.8	18	25.0916	0	1
56	1	1	0	0	120	127.5	37.1	0.94	118.5	90	3.94	1.29	1.14	2.49	2.65	3.05	12.16	109.4	3.09	1.7	15.27	0.58	15.8	0.15	20.3	53	1501.8	93.5	33.0752		1
45	2	1	0	0	98.5	103.5	45.1	0.95	125.5	85.5	3.14	0.59	1.55	2.14	2.55	5.32	7.07	53.8	22.95	2.12	11.17	3.47	30.2	0.61					31.9422	1	1
35	2	1	0	0	83	101	26.1	0.82	108.5	78.5	2.79	0.72	1.17	1.81	2.07	3.88	9.19	76.9	6.09	1.02	10.58	0.94	18.9	0.09	23	132	8165	36	23.4248	0	1
42	2	1	0	0	93	96	39.9	0.97	143	97		1.05	1.82	5.35			9.58	81.2	9.42	1.46	7.94	1.36	41.5	0.31	23	133	2798	47	25.4234	0	1
72	2	1	1	0	132	125	39.2	1.06	125.5	76	4.53	1.23	2.29	2.05	3.3	3.68	9.1	76	10.24	1.39	4.96	1.32	97.9	0.55	16.5	32	308.8	73.3	34.1542	0	1
42	1	1	0	0	107	122	24	0.88	116.5	87.5	4.78	1.11	1.37	3.47	3.67	4.31	8.1	65	8.89	1.76	5.99	1.2	80.2	1.51	15	19.5	210.3	22.8	33.8972	0	1
32	1	1	0	0	84	96.5	24.7	0.87	121.5	83.5	3.25	0.8	0.9	2.34	2.45	4.06			4.54	1.11	19.72	1.39	7.6	0.08					24.813		1
40	1	1	1	0	118	61	50.9	1.93	115	85.5	6.67	1.4	4.13	4.47	5.27	4.76	12.27	110.6	11.93	2.3	14.8	2.13	21.3	0.03	59	453	6614.5	85.5	31.765	0	1
65	2	1	1	1	104	112	44.7	0.93	120.5	84.5	5.27	0.6	3.39	3.16	4.67	8.78	12.18	109.6	5.87	0.032	13.28			0.16	15	16	133.5	21	29.6238	1	1
55	2	1	1	0	92	112	43.7	0.82	124.5	87.5	6.52	1.41	1.34	5.15	5.11	4.62	12.49	113	6.03	1.59	7.51	0.86	48.9	0.5	14.5	40.3	132.5	31.8	30.1611	0	1
53	1	1	0	0	76	93	16.6	0.82	87.5	53	1.59	0.82	0.4	0.62	0.77	1.94	15.02	140.7	2.16	0.629	15.6			0.07					20.7812	0	1
32	2	1	0	0	91	120	37.8	0.76	118	90	4.74	1.73	0.86	2.56	3.01	2.74	12.6	114	7	0.507	15.31	1.31		0.13	24.8	54.5	1617	76.5	25.9095	0	1
53	1	1	1	0	102	107	42.9	0.95	141.5	85.5	3.31	0.83	1.34	2.11	2.48	3.99	8.1	65	16.46	1.49	6.19	2.22	67	0.09	15	20.5	112	19	32.2083	1	1
40	2	2	0	0	119	121	50	0.98	114.5	86	2.48	0.52	1.48	1.26	1.96	4.77	6.9	52	7.33	1.38	6.04	1	66.6	0.19	1.8	13	103.3	29.5	33.795	0	2
47	1	2	0	0	91.4	104.1	26	0.88	105.5	62.5	3.42	0.94	1	2.12	2.48	3.64	12.1	108.7	3.59	0.82	10.09	0.55	17.6		29	144	3893	71	22.9669		2
59	2	1	0	0	85	110	49.7	0.77	120.5	87.5	4.92	1.32	1.37	3.08	3.6	3.72	7.4	57.4	1.6	0.24	18.34			0.06					31.9898		1
33	2	1	0	0	95	103	47.9	0.92	102	71.5	3.96	1.12	1.04	2.75	2.84	3.53	9.24	77.5	10.35	0.607	6.67	1.43	31.2	0.08					30.3302		1
50	1	1	1	1	103.5	104	35.8	0.99	162	108.5	4.31	0.77	1.33	2.93	3.54	5.6	14.59	136	2.66	1.18	4.79		93.7	0.01	12	13	47.5	15	29.7211	1	1
59	2	1	1	0	89	103	44.1	0.86	105	79.5	3.99	1.59	0.93	2.22	2.4	2.51	11.95	107.1	4.19	0.621	6.9	0.59	29.7	0.36					26.2378		1
34	2	1	0	0	103	120	50.8	0.86	112.5	83.5	3.47	0.88	1.24	2.12	2.59	3.94	7.46	58	15.55	1.27	5.54	2.04	73	9.24					36.2109		1
40	2	1	0	0	94	99	43.8	0.95	107.5	75	4.54	0.86	2.75	2.84	3.68	5.28			1.16	1.14	7.4		49.5	1.12					25.9761	1	1
38	2	1	0	0	92.6	99.5	46.6	0.93	133.5	91.5	3.24	0.64	2.27	1.91	2.6	5.06	13.31	122	4.59	1.18	16.48	0.95	10.3	0.28	14	14	70	24	27.7075	0	1
58	1	1	0	0	89	94	19.2	0.95	128	70.5	3.42	0.85	1.08	2.42	2.57	4.02	11.9	107	2.2	0.753	8.57			0.003	13.5	9.3	41.8	15.5	23.2714	0	1
52	2	1	1	0	92	102	43.2	0.9	118	94	5.18	1.45	2.17	2.99	3.73	3.57	16.36	155.3	9.06	1.27	20.89	3.4	8	0.03					27.9683	1	1
44	1	1	1	0	93	98	28	0.95	150	106.5	5.34	1.59	1.87	3.63	3.75	3.36	11.53	102.5	3.16	0.759	12.81	0.52	10.9	0.15					28.3608		1
60	2	1	0	0	107	96	45.8	1.11	96.5	63	2.69	0.07	5.19		2.62	37.43	10.09	86.8	14.04	3.66	21.04	5.32	22.8	3.76	21.5	67.5	67.5	102	29.0979	1	1
67	2	2	0	0	99	104	42.5	0.95	149	91	5.01	1.04	1.63	3.77	3.97	4.82			1.78	1.56	6.43		64.4	0.73					28.9283	0	2
38	1	1	0	0	87	90	17.1	0.97	151.5	95.5	3.98	1.02	2.37	2.16	2.96	3.9	6.8	51	4.92	1.89	7.55	0.71	54.8	0.28	13	12	46	25.5	21.7738	1	1
43	2	NI	0	0	104	115	52	0.9	121	85	4.98		1.54	3.9			8.29	67.1	11.97	2.41	6.85	1.66	77	0.26					33.284
25	2	1	0	0	97.5	109.5	48.7	0.89	118.5	80	4.85	1.05	1.15	3.42	3.8	4.62	10.02	86	0.2	0.025	19.2				13	12	56	21	31.6791	1	1
60	2	1	1	0	94.5	98.4	39.1	0.96	146	95	1.98	0.7	0.99	0.64	1.28	2.83	13.05	119.1	11.92	2.12	8.77	1.74	45.6	0.05	13.5	30	63	26	23.4766	1	1
60	1	1	1	0	99	92.5	31	1.07	130.5	88.5	4.14	1.35	1.65	2.55	2.79	3.07	6.3	45	40.92	1.85	8.43	5.62	44.2	0.02	14	35	72.5	28	26.0935	1	1
59	1	1	0	0	97.5	94.5	29.1	1.03	116	78															13	13	91	13	26.1349	0	1
46	1	1	1	0	118	104	51.7	1.13	133.5	98	3.36	0.79	0.81	2.43	2.57	4.25	8.39	68.2	1.13	0.444	10.38			0.39	11	8	28	11	37.4656	1	1
47	2	1	1	0	106.4	124.5	49.6	0.85	157.5	103.5	2.54	0.92	0.72	1.37	1.62	2.76	5.79	39.8	7.82	0.954	5	1.02	74.6	8.64	21	22	81	34	34.5946	1	1
31	1	1	0	0	82.5	91	20.8	0.91	127.5	94	5.41	0.78	2.75	3.84	4.63	6.94	14.77	137.9	0.501	0.262	14.49			0.14	12	8	129	12	21.2295	1	1
54	2	1	1	0	84	100	39.9	0.84	192	101	2.49	0.65	1.17	1.08	1.84	3.83	8.2	66.1	32.58	0.01	12.95	5.08							25.3695		1
67	2	1	1	1	91.6	93	21.6	0.99	154.5	90	3.74	0.99	1.52	2.25	2.75	3.78	9.55	80.9	9.95	1.17	5.79	1.34	64.4	0.79	12	14	85	17	22.024	1	1
34	1	1	0	0	92	102	31.2	0.9	156	113.5	5.24	1.42	1.75	3.48	3.82	3.69	15.64	147.4	28.34	5.67	9.27	4.07	90.3	0.25	21.5	40	1532	139.5	25.4784	0	1
39	1	1	0	0	91.5	96.5	22	0.95	129	82	4.24	1.24	1.14	2.93	3	3.42	15.3	144	0.204	0.26	18.73			0.3	38.5	11.5	96.5	17.5	25.0505	1	1
42	1	1	1	0	81.3	96.5	14.2	0.84	143	101	4.72	1.56	0.68	3.38	3.16	3.03	5.03	31.5	2.79	1.42					12	14	81	32.5	20.8209	1	1
40	2	1	0	0	109.5	118.9	52.7	0.92	121	95	3.49	0.68	1.3	2.3	2.81	5.13	11.98	107.4	1.26	1.26	0.98			2.62	16	30	55	29	32.4933	0	1
53	1	2	1	1	83	90	16.5	0.92	140.5	78	2.9	1.04	1.4	1.4	1.86	2.79	4.87	29.7	0.2	0.618	5.7			15.3	14	13.3	71.3	12.3	20.8653	0	2
33	1	1	0	0	96.5	101.6	30.3	0.95	156	113	5.52	0.79	2.35	4.13	4.73	6.99	11.2	98.9	8.14	1.87	20.62	2.89	11.7	0.49	17	26.5	548	33.3	26.644	1	1
57	1	2	0	1	91.5	96.5	20.1	0.94	157.5	86.5	3.02	0.89	0.82	1.96	2.13	3.39	8.8	73	1.5	0.505	4.89			0.21	12.5	8.5	71	16	24.1329	0	2
61	2	1	0	0	101.6	119.4	35.3	0.85	111.5	72	5.01	0.96	1.6	3.91	4.05	5.22	11.55	102.7	3.62	0.732	5.6	0.49	49.9	0.11	34.8	267.5	5112	55.8	30.7031	0	1
50	1	1	0	0	82.7	91.1	5.3	0.91	117.5	78	3.92	0.86	0.8	2.9	3.06	4.56			3.6	0.581	12.39	0.58		0.68	13	24	65.5	15.5	21.9869	0	1
38	1	1	0	0	92	95	27.4	0.97	121.5	78.5	3.56	0.66	1.27	2.54	2.9	5.39	11.2	98	3.47	1.47	9.57	0.52	29.8	0.15	12	9	23	17	26.6269	0	1
75	2	2	0	0	120	131	52.1	0.92	131	76.5	5.26	1.14	2.16	3.64	4.12	4.61	13	118	4.69	1.46	8.82	0.7	34.3	0.02	15.8	35.5	79.3	23.5	37.0588	0	2
60	1	1	1	0	95	110	28.8	0.86	128	81.5	3.72	0.89	1.22	2.63	2.83	4.18	11.6	104	5.15	0.748	27.3			0.06	13	13.5	47.5	18	27.3324	0	1
23	1	1	0	0	76	87	9.4	0.87	107.5	73.5	2.44	0.63	1.18	1.09	1.81	3.87	3		32.54	0.054	6.99	4.37		0.08					20.3991		1
60	2	2	1	0	121.5	97.5	46.9	1.24	149	99.5	4	0.85	1.47	2.97	3.15	4.71	6.6	48.6	4.6	1.06	7.52	0.66	36.5	0.1	37	60.5	228	47	30.5842	1	2
49	2	1	1	0	102	122	44.5	0.84	121.5	76	3.21	1	1.17	1.72	2.21	3.21	7.2	55.2	10.99	2.28	7.67	1.56	61.1	0.26					31.0266		1
39	1	1	0	0	94	109	33.8	0.86	130.5	85	2.49	0.56	0.72	1.63	1.93	4.45	11.4	101	7.81	1.09	9.2	1.16	25.6	0.18	12.5	13	209.3	26.5	28.0992	0	1
50	2	1	0	0	108	124	50.3	0.87	111	83	4.43	0.76	1.61	3.1	3.67	5.83			13.5	2.48	18.03	3.23	17.8	0.05					34.2702	1	1
49	2	1	0	0	89	100	42	0.89	119.5	93.5	4.75	1.13	1.52	3.3	3.62	4.2	8.39	68.2	6.36	1.83	5.61	0.85	93.3	0.26					27.6819	0	1
48	2	1	1	0	116.5	127	48.8	0.92	124.5	82.5	4.74	1.76	1.27	2.16	2.98	2.69	7.7	61	18.31	3.42	6.04	2.44	126.6	0.26	18	16.5	89	35	34.5373	1	1
49	1	1	1	1	92	96	20.1	0.96	131	86	2.92	0.52	1.72	1.59	2.4	5.62	11.43	101.4	0.926	0.426	17.5			0.13	19	67.5	1368.5	35	22.6627	1	1
34	1	1	0	0	94.5	87.5	24.6	1.08	113.5	75.5	4.28	0.66	1.1	3.44	3.56	6.48	13.41	123.1	2	0.548	7.82			0.47	16	747	242	33	24.3321	0	1
50	2	1	0	0	105	108	49.9	0.97	142	88.5	4.27	0.93	1.76	3	3.34	4.59			5	3.22	12.9	0.82	34.6	0.21	16.5	14	121	29	32.1156	0	1
25	1	1	0	0	109	119.4	40.5	0.9	124	95	4.29	0.77	1.93	2.71	3.52	5.57	6.9	52	9.47	6.4	11.14	1.46	77.6	0.37	27	361.3	4511.5	149.3	36.1395	0	1
43	1	1	0	0	95	108	28.7	0.88	125.5	80.5	4.48	1.6	1.14	2.69	2.88	2.8	11.4	101	2.46	0.646	12.16		10.6	0.32	13	15	257.5	20	26.8644	1	1
57	1	1	0	0	94	104	15.1	0.9	130.5	91	2.66	0.78	0.86	1.64	1.88	3.41	8.11	65.1	3.94	0.847	5.1	0.52	66.2	0.14	14	20	63	14	24.3339	1	1
29	1	2	0	0	79	95	24.6	0.83	138	64.5	3.74	1.2	0.54	2.74	2.54	3.12	8.1	65	2.81	0.895	9.34		21.6	0.41	13.5	15.5	187.3	20.5	24.0101	1	2
50	2	2	0	0	97	102	37.6	0.95	131	83.5	2.24	0.7	0.43	1.38	1.54	3.2	9	75	5.32	0.705	8.99	0.79	19.6	0.14	19	12.5	325.8	33.8	24.62	0	2
49	1	1	1	1	102	96.5	29.3	1.06	141.5	99.5	3.16	0.7	0.83	2.1	2.4	4.51	6.4	47	9.07	1.64	4.89	1.17	112.7	0.26	15.5	16	126	15	27.2163	1	1
45	1	1	0	0	89	90.5	28.9	0.98	142	97.5	10.25		8.84	1.39			10.7	94	3.92	2.7	14.98	0.72	24.3	0.71					25.1724		1
76	2	2	0	0	84.5	93	33.6	0.91	148.5	84	3.71	1.47	0.63	2.16	1.7	2.16	7.1	54.1	3.53	0.588	5.27	0.47		0.31					21.0931	0	2
61	1	1	0	0	86.5	94	22.3	0.92	121.5	80	5.7	0.86	2.51	4.04	4.84	6.63	7.7	61	2.84	1.09	5.3	0.81	72.8	1.41	15.5	11	689	17	23.2917	0	1
62	1	2	0	0	88.5	95.5		0.93	148	88.5	2.98	0.8	0.87	1.79	2.18	3.73	6.1	43	3.69	1.48	4.41	0.47	128.5	0.06					24.5917		2
42	2	1	0	1	89	92.5	32.3	0.96	93.5	81	2.15	0.56	1.96	0.49	1.59	3.84	5.59	37.6	0.335	0.374	3.95			0.02	23.5	44.3	283.8	29.5	21.3166	0	1
54	2	2	1	1	99	113	35.6	0.88	165	112	3.76	0.89	1.57	2.5	2.87	4.22	8.2	66	6.71	1.05	9.94	1.02	21.7	0.75	16	17.5	193.3	22.5	25.4316	1	2
64	1	1	0	0	101	102	20.8	0.99	126	76	3.23	0.5	1.01	2.31	2.73	6.46	13.18	120.5	7.97	2.55	7.85	1.15	63.7	0.16	11.5	13	19	19.5	23.4509	0	1
48	2	2	0	0	107	117	46.9	0.91	112.5	81.5	4.93	1.47	1.77	3.22	3.46	3.35	12.2	110	3.83	1.32	13.55	0.65	15.2	0.3	12.5	18.8	133	22.5	31.198	0	2
42	2	1	0	0	102	119	47.6	0.86	138.5	99.5	2.85	1.11	2.2	1.22	1.74	2.57			8.11	2.02	10.72	1.25	31.4	0.28					32.5409	0	1
65	2	2	0	0	90	105.5	45.3	0.85	120	72	4.83	1.25	0.97	3.31	3.58	3.86	7	53	3.41	1.36	6.4	0.47	59	0.31					28.6215		2
51	1	2	0	1	104	109	34.4	0.95	125.5	80.5	2.78	0.36	2.67	1.2	2.42	7.72	12.07	108.4	7.91	1.5	6.32	1.09	64.7	0.01					33.0545	0	2
59	1	2	0	1	102	101	35	1.01	119.5	81.5	5.42	0.55	3.89	1.97	4.87	9.86	12.87	117.2	5.67	0.609	5.8	0.77	41.1	0.08	19.5	44.5	698.5	19.5	30.4108	0	2
53	2	2	0	0	100	106	46.4	0.94	124	83	2.02	0.63	0.97	0.95	1.39	3.21	7.7	61	10.67	1.97	7.24	1.5	61	0.19					31.4462	1	2
35	1	1	0	0	68	81		0.84	92.5	63	2.78	1.15	1.8	0.94	1.63	2.42	16.37	155.4	0.807	0.808	4.33			0.02					15.3337		1
41	1	2	0	0	98	101.5	30.7	0.97	120	79.5	3.51	0.58	2.09	1.88	2.93	6.05	8.73	72	2.85	1.04	5.8	0.39	59.2	1.79	13	8	49	19	30.118	0	2
60	1	2	0	0	117	126	33.8	0.93	128.5	82.5	5.56	0.8	1.25	4.63	4.76	6.95	11.7	104.4	12.33	2.53	7.4	1.74	70.3	0.04	19.5	36.8	193.3	20.8	37.0264	0	2
44	2	1	0	0	81.5	93		0.88	112	74.5	4.22	0.68	2.53	2.18	3.54	6.21	5.21	33.4	3.98	1.1	4.64	0.51	95.1	0.87					22.5234		1
30	2	1	1	0	126	119	58.7	1.06	128	100.5	3.7	0.97	1.76	2.26	2.73	3.81	12.9	117	14.26	1.62	11.6	2.21	23.1	0.28	19	22	88	28.5	43.4964	0	1
54	1	1	0	0	71	86.5	9.8	0.82	111.5	79	6.11	2.05	0.87	4.09	4.06	2.98	14.6	136	4.15	0.723	13.56	0.7	9.5	0.04					18.2402		1
64	2	2	0	0	108	131	49.9	0.82	139	60.5	3.96	0.8	1.84	2.64	3.16	4.95	7.6	60	6.45	2.02	6.02	0.88	87.5	0.87	15.5	18.8	98	26.3	33.8687	1	2
29	2	1	0	1	77	81	16.4	0.95	106.5	69	7.23	1.78	2.25	5.17	5.45	4.06			5.46	0.505	34.27			0.03					16.6162		1
49	2	1	0	0	94	104	34.4	0.9	126.5	81	4.17	1.5	0.91	2.91	2.67	2.78	10.2	88	2.49	0.708	6.53		36.1	0.38	20.3	18	150.5	22	25.2922	0	1
65	1	2	1	1	78	86.5	14.1	0.9	129.5	81.5	3.6	0.59	1.86	2.34	3.01	6.1			16.76	3.23	5.32	2.17	153.8	0.21					21.5593		2
50	1	2	1	0	85.7	99.5	22.1	0.86	142.5	95.5	6.2	0.95	2.69	4.75	5.25	6.53	6.2	44	6.19	1.14	7.1	0.88	42.8	0.3	15	18.5	179	25.8	22.9714	0	2
65	1	2	1	0	93.5	100.5	24.6	0.93	147	92.5	4.47	1.26	1.2	3.34	3.21	3.55			22.17	3.64	10.78	3.32	49.7	0.14					25.3146	0	2
60	2	2	1	0	91.5	103.5	43.6	0.88	134.5	87	4.07	1.79	0.82	2.17	2.28	2.27	9.9	85	11.84	1.82	5.22	1.54	106.7	0.54					28.0699	0	2
42	2	1	0	0	111.8	116.8	54.3	0.96	112	84.5	3.79	0.74	2.46	2.11	3.05	5.12	10.74	93.9	7.37	1.37	5.28	0.97	85.8	0.88	61.3	58.3	1336	41	36.2203	0	1
56	2	1	0	1	92	102.5	37.1	0.9	121	84.5	4.14	0.88	1.39	3.08	3.26	4.77	7.76	61.3			13.7				20	50	371	28	24.3549		1
49	2	2	1	0	96.5	101.5	46.5	0.95	144.5	102	5.64	1.28	1.63	3.92	4.36	4.41	10.01	85.9	9.26	1.82	7.91	1.33	49	0.53					29.7746		2
61	1	2	0	0	71.5	78		0.92	92.5	71	6.39	0.94	2.69	4.12	5.45	6.8	9.15	76.5	1.89	0.623	20.59			0.03					17.7681		2
38	2	1	1	0	109	113.5	41.2	0.96	141	90	4.5	0.68	3.85	1.74	3.82	6.62	6.74	50	8.37	1.36	6.07	1.14	65.3	0.09	27.5	33	600	20	31.7723	0	1
61	2	2	0	1	76	91	26.3	0.84	100	61	5.04	1.44	1.86	3.32	3.6	3.5			3.22	1.01	10.83	0.5	18.2	0.79					19.2392		2
59	1	1	0	0	97	108	27	0.9	128	87.5	2.67	0.59	1.32	1.26	2.08	4.52	15.2	143	0.2	0.113	5.6			3.35	16.5	26.3	1244.8	50.5	27.4587	0	1
26	2	1	0	0	85	103.5	42.7	0.82	116.5	88	4.26	1.29	0.66	2.83	2.97	3.3	5.3	34	4.74	0.96	4	0.58	116.4	9.56	19.5	20	577	39	27.0035	1	1
43	2	1	0	1	94	99.1	37.8	0.95	124.5	84.5	3.76	0.8	0.78	2.83	2.96	4.7			3.26	1.2	12.07	0.52	17	0.38	18.5	35.5	525	25.5	23.3901	0	1
54	2	1	1	0	106	119	49	0.89	141	96.5	3.01	1.92	0.65	0.79	1.09	1.57	11.4	102	2.33	1.22	8.5		32.1	0.6	16	16	57.5	19.8	30.4577	0	1
62	2	1	1	0	89	104	38.6	0.85	148	93.5	2.98	1.68	0.48	1.34	1.3	1.77	18	173	5.46	1.71	24.71	15.15	8.9	0.04	13.8	13	122.5	20.5	25.2994	1	1
47	2	1	1	0	114	143	56.6	0.8	129.5	92	3.58	0.62	2.12	1.56	2.96	5.77	6.02	42.3	5.31	0.986	11.55	0.84	15.8	1.85					42.6529		1
49	2	1	1	0	79	92	31.1	0.86	161	91	6.1	1.3	1.28	4.45	4.8	4.69	5.03	31.5	3.49	1.55	5.46	0.47	87.6	0.05					20.2867		1
45	2	1	1	0	113	110.5	47.4	1.02	146	92	3.47	1.25	2.09	1.5	2.22	2.78	5.6	38	28.81	3.3	5.6	3.7	141.9	1.2	14.3	17.5	49	21.5	33.5176	1	1
59	2	1	0	0	84	91.5	30.2	0.92	120.5	83.5		1.34	0.86	3.01			11.5	102.2	5.47	0.696	10.35	0.84	14.8	0.07	13.5	14	11.5	11	21.9917	1	1
35	1	1	0	0	88.5	98	26.9	0.9	113	78	3.63	0.51	2.15	2.35	3.12	7.12	11.78	105.2	1.38	0.906	20.57		6	0.25	15	30.5	66	24.3	25.326	1	1
72	2	1	1	0	98.3	99	43.2	0.99	108	70	2.69	0.87	0.87	1.53	1.82	3.09	7.45	57.9	4.8	1.43	8.52	0.71	35.9	0.71	21.5	34.8	700.5	28.5	30.3441	0	1
56	2	1	0	1			44.7				5.76	1.53	0.86	4.09	4.23	3.76	6.3	46	14.63	3.32	5.34	1.91	155.7	1.5					26.3551		1
30	2	1	0	0					98	74.5	4.95	1.11	1.82	3.45	3.84	4.46			17.76	2.72											1
48	1	1	1	0	81	84.5		0.96	140	83.5	2.46	0.95	0.51	1.2	1.51	2.59	10.7	93	0.514	0.707	7.95			0.58					23.4145		1
49	2	1	1	0	66	100.5	41.2	0.66	162	84.5	3.62	1.17	0.76	2.4	2.45	3.09	7.5	59	4.07	1.18	9.69	0.62	24.7	0.83					24.8445		1
52	2	1	1	0	96	101	42.5	0.95	128	84.5	5.48	1.35	1.51	3.66	4.13	4.06	6.4	46.4	5.05	2.42	5.41	0.67	121.6	1.59					28.4763		1
42	1	2	0	0	107	105.9	29.7	1.01	116.5	71.5	2.66	1	1.3	1.13	1.66	2.66	9.2	77	5.72	2.6	5.92	0.78	108	1.22	14.5	11.5	103.5	17	31.4462		2
25	1	1	0	0					133	85	2.9	0.63	1.61	1.84	2.27	4.6			5.57	2.01	26.6			0.27							1
57	1	1	1	0	117	104		1.13	157	96	4.33	0.76	1.22	3.07	3.57	5.7	9.18	77	6.24	1.05	9.8	0.94	22.3	0.07	15.3	23	227.8	24.8	30.9917	0	1
48	2	1	0	0	77.3	107.4	37.8	0.72	107.5	79.5		1.49	2.25	3.65			9.5	80	0.2	0.01	14.23			6.65	14.3	15	59	22	23.8502	0	1
56	2	1	0	0	91.5	95.5	36.1	0.96	104	69	6.11	1.72	2.19	3.79	4.39	3.55	10	86	10.84	2.83	10.48	1.65	42.2	0.17	13.3	18	70.3	18	22.5989	0	1
75	2	2	1	0	114	135	51.1	0.84	89	59	4.52	0.66	2.23	3.5	3.86	6.85	9.9	85	4.72	3.13	6.16	0.65	114.6	0.52	12	23	140.5	14.5			2
61	2	1	1	0	107	102.5	49.1	1.04	133	80.5	5.78	1.36	1.81	3.53	4.42	4.25	6.5	47.5	0.2	1.38	9.43		29.2	44.35					34.9439		1
39	1	1	1	0	98	103	31	0.95	127.5	89	6.54		1.16				13.4	122	2.65	1.19	16.34		10.6	0.28					26.2441		1
44	1	2	0	0	85	98	25.7	0.87	119	76	3.21	0.7	0.98	2.24	2.51	4.59	9.44	79.7	10.91	1.73	13.78	1.84	18.5	0.05					25.3419		2
78	2	1	1	0	99	96.5	35.8	1.03	141.5	75	2.92	1.54	0.64	1.16	1.34	1.9	6.5	47	30.56	3.46	4.82	3.77	194.4	0.09					23.4548		1
50	2	2	0	0	76.8	81	21.9	0.95	123.5	101.5		0.9	1.52	2.21			9.72	82.7	3.44	0.631	13.01	0.57	9.2	0.25	16.5	32.5	431	17.3	17.8361	0	2
58	1	1	1	0	96	104	29	0.92	143	87		0.94	1.33	3.91			11.47	101.9	2.43	0.567	14.07			0.24	15.5	20.5	798.5	55.5	26.1362		1
23	2	1	0	0	72	83	18.8	0.87	113.5	80		0.71	0.65	1.53			13.47	123.7	1.91	0.575	12.83			0.15	16.8	40	195.8	15	19.798	0	1
46	1	1	0	0	94	99	22.5	0.95	107.5	74	3.74	1.04	0.58	2.78	2.7	3.59	10.85	95.1	0.755	0.803	7.12		33.3	0.99	68	535.8	6700	122.5	22.9012	0	1
53	2	1	0	1	106	104	41.3	1.02	109	81.5	4.24	1.34	1.06	2.87	2.9	3.16	11.17	98.6	7.61	1.03	7.6	1.09	35.1	0.004	27	66.8	1460.8	49.5	23.9875	0	1
40	2	1	1	0	110	117	45.5	0.94	112.5	84.5	3.16	0.8	1.24	1.96	2.36	3.95			0.2	0.545	14.98			1.4					38.0756		1
53	1	2	1	0	88	98	22.2	0.9	108	78.5	5.18	0.96	4.07	3.15	4.22	5.4			4.86	1.17	26.42			0.1	15.5	26.5	302	22.5	21.5329	0	2
25	2	1	0	0	98	107	49.1	0.92	118.5	77	3.55	0.74	1.08	2.58	2.81	4.8	11	97	8.88	1.52	7.92	1.28	42.9	0.4					33.0786		1
31	1	1	0	0	81.3	94	16.9	0.86	97	69.5		1.32	2.26	2.55			13.71	126.3	0.2	0.01	23.43				16.5	18	244.5	45	20.3573		1
39	2	1	0	0	104	117	49.1	0.89	122	71	2.38	0.74	1.1	1.22	1.64	3.22	7.2	55	14.96	2.8	8.26	2.15	62.5	0.52					38.0889		1
77	1	1	0	0	92	96	39.1	0.96	128	91.5	5.78	1.25	1.18	4.41	4.53	4.62	10.9	95	3.14	0.881	5.64	0.42	55.7	0.52	15	11	45.5	18	26.1361	0	1
62	1	2	1	0	90	96		0.94	146	82	3.53	0.81	1.29	2.31	2.72	4.36	16.62	158.1	0.466	0.336	7.67			0.06	25.5	174.3	4598	102.8	23.5938	0	2
76	2	2	0	0	106.5	126	52.1	0.85	126.5	89		0.91	2.2				5.26	34	4.85	1.26	5.53	0.65	74.1	1.5	19.8	34	62.5	20	33.406	0	2
39	1	1	1	0	73.5	86	10.5	0.85	123	87	5.22	1.55	1.21	3.66	3.67	3.37			0.518	0.77	15.21			0.54					20.3224		1
50	1	2	1	0	94	108.5	23.7	0.87	111	81.5	3.79	1.01	1.17	2.56	2.78	3.75	13.5	124	2.23	0.323	11.39			0.43	24.8	31.5	48.5	15.5	27.8852	1	2
75	2	1	1	0	96	107	26.4	0.9	148.5	78		1.13	2.09	1.56			11.61	103.4	2.14	1.18	5.43		73.4	0.32	14.3	75	117	21	14.6296	1	1
37	2	1	1	0	98.5	110.5	50.2	0.89	98.5	67.5	7.04	1.07	2.03	5.32	5.97	6.58	13.6	114	2.11	1.66	9		36.3	0.36	15.5	29.5	302	22.5	35.9295	0	1
73	1	1	1	0	119	104	35.9	1.14	135.5	77.5	2.88	1.52	1.03	0.97	1.36	1.89	6.2	45	8.73	2.65	5.97	1.18	107.7	1.99					34.1136		1
27	1	1	0	0	83	90	16.6	0.92	131.5	86.5	4.68	1.2	1.22	3.39	3.48	3.9	13.4	123	8.69	0.826	7.1	1.22	34.2	0.14	20.5	101.5	548	24	21.0231	0	1
64	2	1	0	0	90	108	43.5	0.83	139	86.5	4.64	0.96	1.09	3.33	3.68	4.83	11.2	99	14.43	0.56	3.59	1.68		0.36					27.8497		1
67	1	1	1	0	85	98	11.7	0.87	131.5	81.5	3.73	0.91	0.92	2.77	2.82	4.1	12.57	113.9	1.29	0.387	6.57			0.05	16.5	36	75.5	25	24.0535	1	1
45	1	1	0	0	98	103.5	28.6	0.95	131.5	80.5	4.11	0.75	1.06	3.03	3.36	5.48	9.4	79	5.57	2.16	3.77	0.67	226.1	1.42					28.6545		1
27	1	2	0	0	74	84.3		0.88	116.5	59	3.88	1.51	0.81	2.23	2.37	2.57	12.9	117.5	2.14	0.624	11.87			0.01					19.9224		2
54	2	1	0	0	90	104	46.8	0.87	112.5	78	6.73	1.52	1.61	4.81	5.21	4.19	6.55	48.1	24.54	2.48	6.66	3.31	83.9	0.03					29.9967		1
43	2	2	0	0	94	113	50.6	0.83	125	91	2.72	0.89	1.1	1.68	1.83	3.06	4.56	26.3	4.48	1.24	6.22	0.62	58.4	0.7					33.6623		2
40	2	1	0	0	103	113.5	50	0.91	108	74.5	5.26	0.91	1.34	4.07	4.35	5.78	15.11	141.6	2.24	0.602	6.99		28.3	0.05	14	16	185	30	31.245	1	1
63	1	2	0	0	111.8	106.7	30.7	1.05	116	74.5	3.44	0.86	1.94	2.01	2.58	4	8.79	72.6	8.43	2.62	7.89	1.21	64.4	0.47	48.5	209	5540	56	28.7402	0	2
59	1	2	0	0	101.6	99.1	28.5	1.03	130	83.5	3.96	1.08	1.09	2.67	1.08	3.67	13.72	126.4	2.85	0.585	10.17			0.02	67.5	51	1365	32.5	28.5097	0	2
50	2	1	1	0	117	122	54.1	0.95	119	73.5		134	1.43	2.79			14.63	136.4	1.24	0.229	9.26			0.21	14.3	20.5	116	24.5	28.664	0	1
38	1	1	0	0	82	91.5	30.4	0.9	133	85	3.78	1.62	1.07	2.05	2.16	2.33	10.7	94	9.62	1.87	4.41	1.2	150.7	0.12					22.6378		1
39	2	1	0	0	96.5	106	30.7	0.91	123	82.5	4.16	0.7	3.64	1.01	3.46	5.94	11.3	100	5.51	0.37	6.85	0.77		0.07					26.9929		1
57	1	2	0	0	81.5	96	7.7	0.85	113	78	2.77	1.15	1.06	1.37	1.62	2.41	11.2	99	1.7	0.233	4.21				11.8	23	57.8	21.5	21.3294	0	2
54	1	2	0	0	66	70		0.94	127.5	80	2.95	0.44	1.51	1.83	2.51	6.7	14	130	2.69	1.06	12.45		14.7	0.1					19.1113		2
85	2	2	0	0	120	128	56.6	0.94	131	91.5	6.11	1.2	2.84	3.64	4.91	5.09	9.9	85	2.79	2.44	8.42		54.5	4.39	30.5	75	76.8	35	38.1437	1	2
42	2	1	1	0	96.5	108	21.9	0.89	119.5	82.5	2.52	0.24	3.26	0.8	2.28	10.5	9.12	76.2	0.491	0.396	21.4			2.34	20	30.5	750	19.5	29.4785		1
54	1	2	0	1	109	110.5	48.9	0.99	117.5	79	1.63	0.24	0.7	1.02	1.39	6.79	9.06	75.5	9.37	1.79	4.88	1.21	114	0					34.2347		2
35	1	1	0	0	82	101	13.8	0.81	126.5	78	3.94	0.8	1.37	2.81	3.14	4.93	14.43	134.2			11.01				15.5	22	570.8	15.8	22.7787	0	1
23	2	1	0	0	81.3	94	31.9	0.86	96.5	58	4.67	1.32	1.06	2.82	3.35	3.54	14	130	8.39	0.89	12.89	1.36	12.3	0.02	14	10.8	25.3	21	22.3133	0	1
26	2	1	0	0	104	114	50.5	0.91	111.5	78.5	2.62	0.88	1.58	1.14	1.74	2.98	7.4	57	21.07	2.84	16.64	4.27	22.3	0.002					33.6616		1
45	1	2	0	0	85.5	103.5	22.8	0.83	122	69.5	3.73	0.78	1.06	2.8	0.78	4.78	9.51	80.4	2.97	0.734	12.39	0.48	11.2	1.4	29.5	37.3	1729.3	38.5	26.0495	0	2
57	2	1	0	1	101.5	114.5	42.9	0.89	108.5	77	2.73	1.11	0.99	1.21	1.62	2.46	5.2	34	6.98	1.73	4.8	0.9	121.2	2.47					31.7891		1
35	2	1	0	0	106	109.5	45.2	0.97	124.5	87	3.48	0.96	1.06	2.36	2.52	3.63	12.66	114.9	12.88	2.68	15.87	2.48	22.4	0.1					31.6054		1
60	2	1	1	0	86.5	94	23.1	0.92	142.5	91	3.82	1.12	0.76	2.83	2.7	3.41	12.39	111.9	16.47	1.13	7.02	2.28	43.5	0.02	16	34	61	40	20.8978	0	1
45	2	1	1	0	108	124.2	46.1	0.87	111	87	4.05	1.08	1.54	1.78	2.97	3.75	8.46	69	20.85	1.37	6.56	2.82	56.6	0.26	18	113	2111.5	42.5	40.695	0	1
39	2	2	0	0	104	118	48.4	0.88	118	79.5	3.45	1.6	0.77	1.69	1.85	2.16	20	157	8	1.49	4.92	1.03	104.3	0.94					31.7435		2
68	1	2	1	0	79	84	12.3	0.94	163	73	3.22	0.58	1.72	2.06	2.64	5.55			4.68	2.22	9.08	0.7	44.5	0.06					19.5473	0	2
48	1	2	0	0	99	105.5	30.2	0.94	116.5	78.5	4.98	0.57	3.33	3.14	4.41	8.74	14.2	132	6.46	1.31	19.98	2.03	8.7	0.07					26.8801		2
48	1	1	0	0	89	104	30.2	0.86	131.5	90.5			1.38	4.97			7.25	55.7	3.78	1.44	5.87	0.51	72.4	0.23	14	16	110	26	24.0007	1	1
58	2	1	0	0	93	88.5	36.4	1.05	108	73	4.26	0.57	2.57	2.78	3.69	7.47	11.11	97.9	10.56	1.33	4.56	1.33	112	0.43					23.605		1
67	2	1	0	0	91	94	31.5	0.97	129	85	8.53	1.07	3.89	5.73	7.46	7.97			0.2	0.121	15.21			1.55	15.5	13.5	121.8	21	22.1893	0	1
67	2	2	1	0	99	101.5	41.2	0.98	127.5	83.5		0.31	2.07	2.91			9.52	80.5	0.354	0.352	10.08			0.54	14.5	12	143.2	15	26.7341	0	2
50	2	1	1	0	94	99	31.6	0.95	106	67.5	2.47	1.03	0.71	1.27	1.44	2.4	4.9	30	19.64	1.36	4.33	2.4	125.8	0.61	14.5	20	38.8	14	24.5386	1	1
36	1	1	0	0	91.5	96.5	36.3	0.95	117.5	77	2.61	0.79	0.92	1.52	1.82	3.3	6.64	49.1	1.5	0.402	10			0.03	12.5	15.8	54.5	17.8	22.8374	0	1
21	1	1	0	0	74.5	96	10.9	0.78	106	72.5	2.01	1	0.76	0.91	1.01	2.01	12.46	112.7	0.22	0.224	32.19			4.64	13	10	125	20.5	19.9321	0	1
56	1	1	0	0	82.6	94	13.2	0.88	117	79	3.67	0.91	1.69	2.33	2.76	4.03	12.56	113.8	3.98	0.118	15.32			0.15	14.8	31	214.5	24	22.8405	0	1
54	2	2	1	0	82	86.5	29.3	0.95	135.5	81.5	3.85	2.04	0.73	2.02	1.81	1.89	12.02	107.9	3.23	0.432	4.58	0.41		2.54	15	32	744.5	18	21.3276	0	2
47	1	2	0	0	91.5	93.5	20.4	0.98	107.5	70.5	2.02	0.29	2.26	0.34	1.73	6.97	6.14	43.6	13.67	2.52	7.22	1.91	70.5	0.17	20.5	71	1563	68.5	23.0697	0	2
75	2	2	0	0	72	90	32.5	0.8	134	82.5	6.62	1.95	1.02	4.22	4.67	3.39	5.6	38	0.2	0.408	4.88			5.45	12.5	13.5	79.5	17.8	20.9566	0	2
61	1	1	1	1	85.5	91	19.6	0.94	114	84.5	5.33	1	1.44	3.34	4.33	5.33	7.1	54	6.41	2.02	4.73	0.82	13.7	0.88	15	11	70	23	23.9639	1	1
55	1	1	0	0	106	110	30.4	0.96	122.5	80.5	3.1	0.38	1.3	1.23	2.72	8.16	6.69	49.6	8.09	1.6	7.48	1.15	49.4	0.62					33.0796		1
57	1	1	0	1	99.5	97.5	27.4	1.02	122.5	81.5		1.34	1.78	5.33			12.52	113.3	9.63	0.771	13.29	1.59	10.3	0.09	30.5	53	2884	77	25.1504		1
49	2	1	1	1	91.5	101	34.7	0.91	119.5	78.5	5.17	1.41	2.99	2.27	3.76	3.67	10.7	94	9.71	2.41	20.66	3.5	15	0.13					26.0146		1
43	2	2	0	0	83	93	26.5	0.89	84	69.5	2.29	1.18	1.16	0.7	1.11	1.94	14.62	136.3	0.335	0.376	40.34			0.12	16	22	250	28	19.299	0	2
61	2	2	0	0	112	102	44.8	1.1	112	77	3.52	0.81	1.33	2.28	2.71	4.35	8.87	73.4	2.06	0.738	6.53		37.2	0.49	24	75	1027.5	32	27.5938	0	2
68	2	1	1	0	91	112	39.1	0.81	130.5	68	3.56	1.03	0.96	2.5	2.53	3.46	10.97	96.4	4.4	1.16	8.92	0.65	28.4	0.21	163	20.5	187.5	29.5	23.9162	1	1
42	1	1	0	0	107.7	115.5	35.2	0.93	110	79	4.19	0.42	1.23	3.32	3.77	9.97	5.9	41	46.99	2.27	8.69	6.45	48.8	0.02	13	13	109	16.8	32.0075	1	1
47	1	1	0	0	104.1	102.9	24	1.01	125	85	4.43	1.44	0.88	3.09	2.99	3.08	7.77	61.4	1.75	7.96	9.81	1.2	32.5	0.99	69	440.5	7324	138.5	30.6974	0	1
71	2	1	0	0	100.2	109	40.2	0.92	92.5	68.5	3.34	0.8	1.26	2.06	2.54	4.175	6.07	42.8	15.3	2.82	7.82	2.17	69.1	0.34	157.3	1045	7412.5	62.8	28.4933	0	1
38	2	1	1	0	95	106	44.5	0.9	87.5	67	3.31	1.06	1.26	1.65	2.25	3.12	9.95	85.2	5.9	2.48	17.91	1.41	18	0.21	13.5	40	254.8	19	26.6303	0	1
48	1	1	0	0	105	112	36.8	0.94	128.5	82	2.61	0.93	0.87	1.45	1.68	2.81			7.24	2.13	4.43	0.91	163.3	0.17					32.9734		1
44	2	1	0	0	121	128	53.2	0.95	97.5	71							5	31							20	87	2367	89	40.6112	0	1
25	1	1	0	0	84	94	21.4	0.8	113	70	3.64		0.56	2.52			5.2	34	5.33	1.28	4.71	0.68	102.4	18.24	24.8	63	3333.3	45	22.6072	1	1
47	2	2	0	0	103.5	113	41.1	0.92	122	88.5	3.89	1.03	0.89	2.76	2.86	3.78	5	31	8.24	2.44	6.72	1.15	81.6	0.78	14.5	14.5	61.5	16	30.4832		2
62	2	1	1	0	82	98		0.84	140	81	4.99	1.65	0.64	3.45	3.34	3.02	5.83	40.2	8.06	2.02	6.96	1.13	66.8	0.63	24.8	64.5	1507.3	21.5	20.6612	0	1
28	1	1	0	0	78.7	94	15.9	0.84	118.5	86.5	3.96	0.98	2.81	1.67	2.98	4.04	10.6	92	1.22	0.824	21.51		5.2	0.34	16	16.5	105	18	20.4152	0	1
60	2	1	1	0	72	88.5	17.7	0.81	147.5	84.5	4.15	1.4	1.68	2.54	2.75	2.96	7.2	55.2	1.68	1.06	16.31		9.6	0.18	21.5	63.5	826.5	49.5	19.6887	0	1
56	1	1	0	0	94	96.5	26.9	0.97	120.5	84															12	13	60	21	25.4268	1	1
64	2	2	1	0	108.5	118	47.6	0.92	123.5	74	4.09	1.21	1.42	2.44	2.88	3.38	7.42	57.6	8.72	2.34	8.06	1.26	57	0.37	15	31	66	27.5	33.3318	0	2
44	1	1	1	1	108.5	103	34.4	1.05	138	89	5.18	0.6	3.31	2.5	4.58	8.63	5.04	31.6	22.52	0.839	5.26	2.88	61.9	1.37	15	23	56	17	33.4668	0	1
51	2	2	0	1	99	107	40.2	0.93	114	76.5	3.39	0.75	1.13	2.41	2.64	4.52	7.52	58.7	2.77	1.33	7.48		43.3	0.16	16	23	263	29	26.8884		2
39	2	2	0	0	102.5	118	48.8	0.87	126.5	84.5	4.27	0.96	1.77	2.72	3.31	4.45	12.43	112.4	0.82	0.141	8.06			1.04	16	37	395	21.5	30.1553	0	2
75	1	2	0	1	107.5	109.5	36.4	0.98	110.5	72		1.16	1.43	2.44			11.77	105.1	3.72	2.74	22.81	2.36	15.7	0.65	12	20	56	22.5	30.1205		2
48	2	2	0	0	75	84	12.8	0.89	127.5	89	3.46	1.09	1.38	1.7	2.37	3.17	4.92	30.3	1.38	0.489	4.71			3.59	14.3	17	144.8	20.3	15.9614	1	2
46	2	2	0	0	118.5	131	51.8	0.91	138.5	99.5	3.11	0.92	0.98	1.85	2.19	3.38	8.03	64.3	3.55	0.641	5.44	0.47	48.2	0.19	21	40.5	135	27	40.1618	0	2
36	2	1	0	0	95.5	98	44.9	0.97	133	79	3.59	0.99	1.16	2.39	2.6	3.63	9.49	80.2	5.07	0.49	9.98	0.77		0.02	14.5	18	68	21	27.6914	0	1
37	1	1	0	0	101.5	99	25.9	1.03	124.5	79	5.56	1.16	1.71	4.44	4.4	4.79	13.02	118.8	5.21	0.936	8.23	0.76	28.2	0.12	13	11	72.5	16	24.0629	1	1
56	2	1	0	0	101.6	119.4	38.2	0.85	138.5	93.5	2.97	0.76	0.63	2.2	2.21	3.91	8.75	72.1	2.51	0.76	13.59		9.8	0.03	19	43	361	18	27.2123	0	1
46	2	2	1	0	84.5	106.5	33.1	0.79	103	73.5	3.23	1.16	0.55	2.06	2.07	2.78	5.42	35.7	0.882	0.758	5.58		51.4	5.42	19	18	343	39	24.0232		2
61	2	1	1	0	107.5	120	48.2	0.9	140.5	101		1.16	1.43	2.44			11.77	105.1	3.72	2.74	22.81	2.36	15.7	0.65	12.5	26	56	19	33.6663	0	1
45	1	1	0	0	108.5	110.5	28.3	0.98	131	90	3.1	0.79	1.24	2.02	2.31	3.92	9.96	85.4	3.83	1.32	5.99	0.52	65.6	0.38	14.5	23	259.5	27.5	28.0286	0	1
31	1	2	1	0	94	104	30.8	0.9	145	84	2.76	0.68	0.59	1.98	2.08	4.06	10.24	88.4	2.34	0.45	14.86			0.15	40	108	1950	46	29.4146	0	2
46	2	1	1	1	115	123	38.8	0.93	104	80	3.54	0.67	1	2.6	2.87	5.28	12.06	108	6.55	0.562	7.02	0.92		0.08	30.5	69.5	1105.5	44.5	33.9282	1	1
28	2	1	0	0	91.5	107	44.4	0.86	120.5	77	3.13	0.88	0.77	2.45	2.25	3.56	13.83	127.7	3.66	0.783	5.91	0.5	47	0.15	16	57	839.5	25	28.9136	0	1
28	2	2	0	0	110.5	119	55	0.93	106.5	84	3.78	0.86	1.06	2.9	2.92	4.4			14.18	1.66	5.93	1.9	78.4	0.03	23	53	653	29.5	36.9423	0	2
59	1	2	0	0	83.8	106.7	24.9	0.79	132	82.5	5.31	1.01	1.49	4.25	4.3	5.26	9.39	79.1	1.73	0.464	13.26			0.29	17.5	33.5	83	27	18.4923	0	2
53	2	2	1	0	117.5	119	50.1	0.99	125	87	3.61	0.9	2.77	1.71	2.71	4.01	12.5	113.1	18.59	2.51	16.88	3.91	19.4	0.11	21	46	757	32	37.0466		2
47	1	2	0	0	105	114.5	29.1	0.92	111	74.5	2.57	0.63	0.97	1.66	1.94	4.08	11.71	104.5	3.22	0.75	10.29	0.49	15.9	0.003	13	12	58	17	27.885	1	2
36	2	1	1	0	85	98	38.6	0.87	126	97.5	4.06	0.97	0.8	3.07	3.1	4.19	13.08	119.5	7.98	1.53	13.03	1.31	18.4	0.31	13	12	37	17	22.7481	0	1
39	1	2	1	0	91.5	102.5	24.4	0.89	156	99.5	3.62	0.76	1.15	2.59	2.86	4.76	8.22	66.3	5.55	0.807	12.62	0.9	11.7	0.26	12	11	282	18	26.5557	0	2
49	1	1	1	0	91.5	103	21.7	0.89	115.5	75.5	2.62	0.5	1.91	1.53	2.12	5.24	11.6	103	8.97	1.31	22.59	5.26	7.5	0.16	13	15	53.3	18	23.4874		1
22	2	1	0	0	75	95	36	0.78	101.5	67.5	5.29		0.76	4.07			4.9	30	9.64	1.62	4.38	1.2	138.5	7.95	15	10	15	24.5	22.5567	0	1
40	2	1	1	0	99	107	38	0.93	139.5	100	4.49	1.28	0.87	3.24	3.21	3.51	5.39	35.4	2.44	0.98	9.27		23.4	4.43					29.0234		1
65	2	2	1	0	71	95	27.2	0.75	219	96.5	5.94	1.79	1.6	4.14	4.15	3.32			18.06	1.68	5.5	2.36	91.3	0.23					18.9745		2
48	2	1	0	0	104	112	41.3	0.93	112	73.5	5.49	2.34	0.91	3.11	3.15	2.35	5.76	39.5	8.66	2.49	4.44	1.09	181.1	0.55	15.5	18.3	52	30.5	26.9203		1
40	1	1	0	1	86	98	19.4	0.88	134.5	90.5	3.39	0.68	2.41	2	2.71	4.99	8.79	72.6	5.79	0.259	13.06			0.19	19.5	20	1510	61	24.2792	0	1
44	1	1	1	0	96.5	101.6	32	0.95	131	83.5	5.86	0.82	2.75	3.88	5.04	7.15	10.91	95.7	6.21	1.57	7.21	0.88	52.2	0.07	56	873	7063	403.5	28.6288		1
53	2	1	0	1	87	87.6	21	0.99	123	80	3.31	0.71	1.41	2.22	2.6	4.66			12.22	1.68	7.26	1.72	54.1	0.31					22.8684		1
59	2	1	0	0	96.5	97	27.1	0.99	139.5	92.5	5.05	1	1.54	3.87	4.05	5.05			4.55	0.202	7.44	0.65		0.15					25.7697		1
63	2	2	0	0	111	84	44.1	1.32	133	93.5	4.29	0.77	1.93	2.71	3.52	5.57	6.9	52	9.47	6.4	11.14	1.46	77.6	0.38	29.3	436.8	3662.5	64	25.9695	0	2
48	1	2	0	0	74.5	82	9.4	0.91	104.5	71	4.76	1.23	1.28	3.41	3.53	3.87			2.69	0.969	4.29		102	0.83					18.791		2
38	2	2	0	0	98	108	47.2	0.91	115.5	80.5	3.04	0.45	1.54	2.2	2.59	6.76	8.68	71.4	35.91	3.58	19.5	10.1	23.7	0.09	17	23.5	353	29	30.3743	0	2
65	2	2	0	0	36	43	41.9	0.84	99	73	4.31	1.22	1.34	2.85	3.09	3.53	11.56	102.8	8.13	2.17	5.7	1.09	102	0.21					28.9333		2
40	1	1	0	0	95	100	33.5	0.95	138	93	3.62	1.25	0.92	2.42	2.37	2.9			4.14	0.958	4.96	0.54	76	0.02					28.4011		1
32	2	1	1	0	122	118	59.1	1.03	129	96.5	4.3	0.83	1.28	3.15	3.47	5.18	11.29	99.9	3	0.936	9.11	0.45	23.4	0.08	23	40	1431	34	41.0623	0	1
62	2	1	0	1	54	56	50.8	0.96	136	97	4.89	1.26	2.42	2.64	3.63	3.9	11	96	8.67	1.56	10.6	1.33	26.1	0.19	19	28	238.5	25	43.7869	0	1
57	1	1	0	1	77	84.4	14.2	0.91	118.5	73.5	2.12	0.89	1.8	0.52	1.23	2.38	16.2	153	5.94	2.55	19.21	1.68	17.1	0.1	12	17	84.5	21	21.3241	1	1
42	1	2	0	0	95	96.5	31.1	0.98	123	85	4.32	0.83	2.32	2.32	3.49	5.2	4.97	30.8	2.76	0.771	6.07		44.1	1.24	12	13	95	11	27.7728	1	2
54	1	1	1	0	95	100.5	26.7	0.95	142	86.5	1.73	0.38	0.4	1.24	1.35	4.55	12.2	109.8	1.78	0.242	9.56			0.63	14	27.5	648.5	19	25.2492	0	1
39	1	1	0	0	80	95.5	19	0.84	115	77	5.88	1.03	1.42	4.32	4.85	5.71			4.57	1.33	8.7	0.68	32.8	0.31	12.5	14	63	18.5	24.5243	1	1
55	1	1	0	1	94	102	19.3	0.92	113	84	3.41	0.89	1.71	2.04	2.52	3.83	12.46	112.7	4.35	1.26	14.9	0.79	12.7	1.37	21.5	50	316	31	28.028	0	1
44	1	2	0	0			12.4		123.5	85	3.32	0.94	0.97	2.16	2.38	3.53	11.4	101	2.59	0.987	6.57		44.9	0.25					19.8568		2
87	1	2	1	0	87.6	94.8	19	0.92	156.5	93	5.29	2.13	1.22	3.02	3.16	2.48	10.98	96.5	5.88	0.953	18.37	1.5	7.3	0.01	14	16	88.3	19.5	25.8645	0	2
54	2	2	1	0	115	119.5	43.8	0.96	136.5	84	5.66	1.21	1.49	4.47	4.45	4.68			20.39	3.25	6.93	2.79	95.1	0.67					35.1523		2
39	1	1	0	0	99	110.6	31.4	0.9	124.5	75.5	3.55	0.72	1.89	2.18	2.83	4.93	10.04	86.2	2.99	1.21	7.88	0.43	36.7	0.88	49.5	190	3873.5	165	31.9768		1
45	1	2	0	0	101	107	32.1	0.94	117	77.5	5.08	0.82	3.4	3.43	4.26	6.2	11.26	100	12.92	2.1	8.89	1.89	44.3	0.12					30.1202	0	2
50	1	1	0	0	76	74		1.03	123.5	80.5	3.36	2.01	0.75	1.39	1.35	1.67			2.13	0.319	6.31			0.11					19.0916	0	1
63	2	2	1	0	99	109.5	41.3	0.9	141	76.5		0.74	3.57	2.31			8.65	71	8.01	1.24	24.61	18.5	6.5	0.08					25.6327	0	2
40	1	1	0	0	103	118	27.5	0.87	131.5	89.5	5.35	0.92	1.95	3.88	4.43	5.82	10.65	92.9	8.51	2.26	6.29	1.7	87.3	0.6					34.366		1
30	2	1	0	0	114	110	55.4	1.04	107	83	4.62	1.52	1.17	2.47	3.1	3.04	13.5	124	6.04	1.53	16.65	1.26	12.7	0.01	22.5	17	399.3	17.5	39.5556	1	1
39	1	1	0	0	118	101.5	38.2	1.16	113	83	2.2	0.69	1.53	1.08	1.51	3.19	8.3	67	35.39	5.24	10.68	5.18	68.5	0.03	15	14	90	26	31.2347	0	1
18	1	1	0	0	78	86	9.4	0.91	96.5	68.5	2.21	0.8	1.61	1.11	1.41	2.76	14.4	133	10.26	0.797	22.83	6.45	4.7	0.02					20.1082	0	1
21	1	1	0	0	79	93	14	0.85	114.5	71	2.86	0.77	1.45	1.62	2.09	3.71	10.41	90.3	4.78	2.45	8.55	0.7	53.2	0.1					21.1276		1
33	1	NI	0	0	72	95	21.3	0.76	113.5	81.5	5.78	0.63	1.66	4.62	5.15	9.17	5.5	36	8.84	1.82	4.45	1.11	145.4	2.42	21	51	1422.5	769.5	23.2226	1
34	1	1	0	0			6.8		106	72.5	4.83	1.05	2.32	2.92	3.78	4.6	14.2	132	9.66	0.387	14	1.65		0.06					17.634	0	1
54	1	1	1	0	99.5	97	38.2	1.03	133.5	90	3.69	0.86	2.43	2.04	2.83	4.29	7.27	56	9.81	2.44	7.5	1.39	66.9	0.42					28.2629		1
57	2	1	0	0	120	116.5	43	1.03	131	82	2.77	0.68	0.92	1.85	2.09	4.07	11.95	107	8.45	1.1	25.64			0.01	17.5	23.8	386.5	27.8	32.2349		1

## Sheet: Data Dictionary
VariableFieldName	FieldType	FieldLabel	Definitions
ptid	text	Participant ID
age	Continous	2. Age
sex	Categorical	4. Sex	1,Male | 2,Female
residence	text	5. Residence (district):
co_morbidities___1	Categorical	hypertension_comobidity	0,No | 1,Yes
co_morbidities___4	Categorical	HIV_comobidity	0,No | 1,Yes
waist_circum	Continous	4. Waist circumference (WC)
hip_circum	Continous	5. Hip circumference
body_fat	Continous	12. Total body fat
hip_ratio	Continous	Waist: hip ratio
avrg_syst	Continous	calculated average systolic
avrg_dyst	Continous	calculated average dystolic
tc	Continous	TC
hdlc	Continous	HDLC
tgl	Continous	TGL
ldlc	Continous	LDLC
non_hdlc	Continous	Non-HDLC
tc_hdlc	Continous	TC/HDLC
hba1c_pct	Continous	HbA1c %
hba1c_abs	Continous	HbA1c absolute
serum_isulin	Continous	Fasting serum insulin
cpeptide	Continous	Fasting serum C-peptide
fasting_glucose	Continous	Fasting blood glucose
homa2_ir	Continous	HOMA2-IR
homa2_pctb	Continous	HOMA2-%B
oral_disposition	Continous	Oral disposition index
il_1b	Continous	IL-1 Î²
il_6	Continous	IL-6
il_8	Continous	IL-8
tnf_allpha	Continous	TNF-Î±
bmi2	Continous
vitamind	Categorical	Vitamin D	0,<30 | 1,>=30
res	Categorical	Area of residence	1,Urban | 2,Rural
